# Supplementary material for: Comparison of DNA extraction methods on different sample matrices within the same terrestrial ecosystem
Source: Sci Rep. 2024 Apr 15;14:8715. doi: 10.1038/s41598-024-59086-4 (PMC11018758; doi:10.1038/s41598-024-59086-4)
Supplement: Supplementary file 2 — Supplementary Tables. [file 41598_2024_59086_MOESM2_ESM.xlsx]

## Sheet: Table S1 - Pool ID
	Table S1. Description of samples and sample pools.
	Sample type	Sample description	Sample taxa	Pool ID (abbreviation)	Sample ID	Elevation (m. a.s.l.)	Site n.
	Feces_cattle	Above ground vertebrate: domestic cattle (subsample of faeces)	Bos taurus (Breed: Italian Pezzata Rossa)	Bovine Pool A (BPA)	310	2000	1
					311	2000	1
					316	2000	2
				Bovine Pool B (BPB)	308	2000	1
					312	2000	1
					318	2000	2
				Bovine Pool C (BPC)	309	2000	1
					313	2000	1
					319	2000	2
				Bovine Pool D (BPD)	309	2000	1
					312	2000	1
					313	2000	1
					318	2000	2
	Feces_hare	Above ground vertebrate: hares (single faecal pellet)	Lepus europaeus	Hare pool A (HPA)	143	1500	2
			Lepus timidus		129	2000	2
			Lepus europaeus		165	1000	3
			Lepus europaeus	Hare pool B (HPB)	128	2000	2
			Lepus spp.		137	2000	4
			Lepus europaeus		156	1000	4
			Lepus europaeus	Hare pool C (HPC)	142	1500	2
			Lepus europaeus		146	1500	2
			Lepus europaeus		166	1000	3
			Lepus europaeus	Hare pool D (HPD)	128	2000	2
			Lepus spp.		137	2000	4
			Lepus europaeus		156	1000	4
			Lepus europaeus		143	1500	2
			Lepus europaeus		146	1500	2
	Invert_beetle	Above ground invertebrates: beetles (whole individuals)	Carabidae (Harpalini)	Fauna pool A (FPA)	2b 1000m	1000	2
			Carabidae (Harpalus spp.)		2a 1000m	1000	2
			Staphylinidae (Ontholestes murinus)		3 2000 m	2000	3
			Carabidae (Harpalini)	Fauna pool B (FPB)	3a 1000m	1000	3
			Carabidae (Harpalus spp.)		3b 1000m	1000	3
			Staphylinidae (O. murinus)		3 2500m	2500	3
			Carabidae (Harpalini )	Fauna pool C (FPC)	4d 1000m	1000	4
			Carabidae (Harpalus spp.)		3d 1000m	1000	3
			Staphylinidae (O. murinus)		2 2500 m	2500	2
			Carabidae (Harpalini)	Fauna pool D (FPD)	3c 1000m	1000	3
			Carabidae (Harpalus spp.)		3g 1000m	1000	3
			Carabidae (Harpalus spp.)		4b 1000m	1000	4
			Carabidae (Harpalini)		4g 1000m	1000	4
			Staphylinidae (O. murinus)		3 2000 m	2000	3
			Staphylinidae (O. murinus)		3 2500m	2500	3
	Inver_ roundworm	Soil dwelling invertebrates: roundworms (whole individuals)	Nematoda spp.	Microfauna pool A (NPA) 18 animals/pool	2.2 1500m	1500	4
					3.3 2500 m	2500	3
					3.1 1000m	1000	3
					2.2 2000 m	2000	2
				Microfauna pool B (NPB) 26 animals/pool	3.1 1500 m	1500	2
					3.2 2000 m	2000	3
					3.1 1500 m	1500	3
					1.1 2500 m	2500	1
				Microfauna pool C (NPC) 18 animals/pool	2.2 2000 m	2000	2
					2.2 2500 m	2500	2
					1.1 2000 m	2000	4
					2.2 2500 m	2500	2
				Microfauna pool D (NPD) 7 animals/pool	2.2 2000 m	2000	2
					3.2 2000 m	2000	3
					2.2 2000 m	2000	2
					1.2 2500 m	2500	1
	Soil_rhizosphere	Rhizosphere soil (surrounding roots)	Festuca spp.	Rhizosphere Pool A (RPA)	P_10_3_a	1000	3
				Rhizosphere Pool B (RPB)	P_10_3_b	1000	3
				Rhizosphere Pool C (RPC)	P_10_3_c	1000	3
				Rhizosphere Pool D (RPD)	P_10_3_a	1000	3
					P_10_3_b
					P_10_3_c
	Soil_horizonA	Soil	Horizon A soil	Soil Pool A (SPA)	P_10_3_a	1000	3
				Soil Pool B (SPB)	P_10_3_b	1000	3
				Soil Pool C (SPC)	P_10_3_c	1000	3
				Soil Pool D (SPD)	P_10_3_a	1000	3
					P_10_3_b
					P_10_3_c

## Sheet: Table S2 -alpha stats
	Table S2. Kruskal-Wallis results testing the influence of extraction kits on alpha diversity estimates. For each sample type (SampleType), diversity estimates were estimated as Richness, Shannon index and Euclidean distance between richness estimates for both technical (n=3) and biological (n=3) replicates (RepType). For each test, the values for chi-squared (x2), the degree of freedom (df) and t…
	Sample type	Diversity index	RepType	χ2	df	p-value	Figure reference
	Feces cattle	Richness	technical	9.876	4	0.04257	Figure 1, Panel A
	Feces hare	Richness	technical	12.433	4	0.0144	Figure 1, Panel A
	Invert beetle	Richness	technical	12.533	4	0.0138	Figure 1, Panel A
	Invert roundworm	Richness	technical	5.9667	4	0.2017	Figure 1, Panel A
	Soil rhizosphere	Richness	technical	12.033	4	0.01711	Figure 1, Panel A
	Soil horizonA	Richness	technical	9.2	4	0.05629	Figure 1, Panel A
	Feces cattle	Richness	biological	6.4333	4	0.169	Figure 1, Panel B
	Feces hare	Richness	biological	2.8301	4	0.5867	Figure 1, Panel B
	Invert beetle	Richness	biological	2.0333	4	0.7296	Figure 1, Panel B
	Invert roundworm	Richness	biological	10.967	4	0.02694	Figure 1, Panel B
	Soil rhizosphere	Richness	biological	12.567	4	0.0136	Figure 1, Panel B
	Soil horizonA	Richness	biological	9.8333	4	0.04333	Figure 1, Panel B
	Feces cattle	Shannon	technical	13.033	4	0.01111	Figure S4, Panel A
	Feces hare	Shannon	technical	12	4	0.01735	Figure S4, Panel A
	Invert beetle	Shannon	technical	11.5	4	0.02148	Figure S4, Panel A
	Invert roundworm	Shannon	technical	7.5667	4	0.1088	Figure S4, Panel A
	Soil rhizosphere	Shannon	technical	12.033	4	0.01711	Figure S4, Panel A
	Soil horizonA	Shannon	technical	7.8333	4	0.09788	Figure S4, Panel A
	Feces cattle	Shannon	biological	4.9	4	0.2977	Figure S4, Panel B
	Feces hare	Shannon	biological	3.3333	4	0.5037	Figure S4, Panel B
	Invert beetle	Shannon	biological	0.4	4	0.9825	Figure S4, Panel B
	Invert roundworm	Shannon	biological	10.367	4	0.03468	Figure S4, Panel B
	Soil rhizosphere	Shannon	biological	12.133	4	0.01639	Figure S4, Panel B
	Soil horizonA	Shannon	biological	7	4	0.1359	Figure S4, Panel B
	Feces cattle	Euclidean distance between richness estimates	tecnhical and biological	63.8993	3	8.62643e-14	Figure 1, Panel C
	Feces hare	Euclidean distance between richness estimates	tecnhical and biological	22.4348	3	5.29606e-05	Figure 1, Panel C
	Invert beetle	Euclidean distance between richness estimates	tecnhical and biological	30.8473	3	9.15368e-07	Figure 1, Panel C
	Invert roundworm	Euclidean distance between richness estimates	tecnhical and biological	16.9046	3	0.000739394	Figure 1, Panel C
	Soil rhizosphere	Euclidean distance between richness estimates	tecnhical and biological	39.3311	3	1.47677e-08	Figure 1, Panel C
	Soil horizonA	Euclidean distance between richness estimates	tecnhical and biological	18.7644	3	0.000305845	Figure 1, Panel C

## Sheet: Table S3 - alpha-DNA qual
	Table S3. Summary of linear mixed effect models established to assess differences in alpha diversity estimates due to concentration and purity of DNA extracts. For each Sample type (Sample Type), two LMM models were calculated using alpha diversity (e.g. Diversity index: Richness and Shannon) as response variable and DNA concentration, Ratio 260_230 and Ratio 260_280 as explanatory variables. The…
	Sample type	Response variable	Explanatory variable	Estimate	Std. Error	df	t value	Pr(>|t|)	Signif.
	Feces_cattle	Richness	Intercept	3334.76	269.681	4.9357	12.366	6.68e-05	***
			DNA concentration	-0.4088	1.4093	25.1773	-0.29	0.774
			Ratio 260 230	2.5493	58.6689	25.0631	0.043	0.966
			Ratio 260 280	-16.6449	101.722	25.0004	-0.164	0.871
		Shannon	Intercept	6.74024	0.281921	15.6171	23.908	1.01e-13	***
			DNA concentration	-0.0006302	0.0017534	25.5143	-0.359	0.722
			Ratio 260 230	-0.0312675	0.0731903	25.1959	-0.427	0.673
			Ratio 260 280	0.0932699	0.127077	25.0014	0.734	0.47
	Feces_hare	Richness	Intercept	668.641	65.3789	5.4252	10.227	9.49e-05	***
			DNA concentration	-0.51	0.6146	25.3719	-0.83	0.414
			Ratio 260 230	-6.551	4.4193	25.4061	-1.482	0.151
			Ratio 260 280	28.8575	26.8556	25.8104	1.075	0.293
		Shannon	Intercept	4.52616	0.10491	26	43.143	<2e-16	***
			DNA concentration	-0.001602	0.001247	26	-1.284	0.21
			Ratio 260 230	0.013491	0.008942	26	1.509	0.143
			Ratio 260 280	-0.071733	0.052001	26	-1.379	0.18
	Invert_beetle	Richness	Intercept	1170.87	236.412	6.839	4.953	0.00177	**
			DNA concentration	-5.079	1.76	25.637	-2.885	0.00783	**
			Ratio 260 230	16.05	58.085	25.084	0.276	0.78457
			Ratio 260 280	-159.25	57.83	25.001	-2.754	0.01082	*
		Shannon	Intercept	3.2318	0.885108	3.50966	3.651	0.0272	*
			DNA concentration	-0.0009246	0.0056911	25.3562	-0.162	0.8722
			Ratio 260 230	0.122602	0.18713	25.0426	0.655	0.5183
			Ratio 260 280	0.0333481	0.186233	25.0005	0.179	0.8593
	Invert_roundworm	Richness	Intercept	808.908	151.1	3.648	5.353	0.00759	**
			DNA concentration	-12.813	7.408	25.967	-1.73	0.09558	.
			Ratio 260 230	43.09	37.207	25.26	1.158	0.25765
			Ratio 260 280	-33.835	34.716	25.303	-0.975	0.33897
		Shannon	Intercept	4.58719	0.44406	2.20921	10.33	0.00652	**
			DNA concentration	-0.03561	0.01799	25.6473	-1.98	0.05852	.
			Ratio 260 230	0.0278	0.09119	25.993	0.305	0.76294
			Ratio 260 280	-0.08545	0.08378	25.1609	-1.02	0.31746
	Soil_rhizosphere	Richness	Intercept	1061.87	842.662	19.637	1.26	0.222389
			DNA concentration	24.101	5.974	25.025	4.034	0.000453	***
			Ratio 260 230	385.774	279.669	25.021	1.379	0.179978
			Ratio 260 280	674.553	481.106	25.572	1.402	0.172912
		Shannon	Intercept	3.59482	0.825619	21.2235	4.354	0.000273	***
			DNA concentration	0.023171	0.005938	25.0311	3.902	0.000636	***
			Ratio 260 230	0.547588	0.277971	25.0254	1.97	0.060007	.
			Ratio 260 280	0.475296	0.477458	25.6731	0.995	0.328798
	Soil_horizonA	Richness	Intercept	4394.9	499.627	12.341	8.796	1.15e-06	***
			DNA concentration	-2.416	3.273	25	-0.738	0.4673
			Ratio 260 230	108.601	104.974	25.358	1.035	0.3106
			Ratio 260 280	518.631	229.047	25.018	2.264	0.0325	*
		Shannon	Intercept	7.74156	0.157677	10.9915	49.097	3.13e-14	***
			DNA concentration	-0.000412	0.001017	25.0001	-0.405	0.689
			Ratio 260 230	0.028647	0.032651	25.3209	0.877	0.389
			Ratio 260 280	-0.115011	0.071212	25.0162	-1.615	0.119

## Sheet: Table S4 - adonis - overall
	Table S4. Results from the permutational multivariate analysis of variance (PERMANOVA) on beta diversity estimates. Diversity estimates were generated using weighted UniFrac and Bray-Curtis indices. The two variables (i.e. SampleID and kit) were tested singularly in independent tests. Statistical tests were performed using 3 technical and 3 biological replicates of each sample type, processed wit…
	Diversity index	Sample type	Variable	Df	F.Model	R2	Pr(>F)	Significance
	Weighted UniFrac	All sample types included	SampleType	5	172.436	0.77882	0.001	***
			kit	4	7.368	0.02662	0.001	***
			SampleType : kit	20	3.2691	0.05906	0.001	***
			Residual	150		0.1355
		Feces cattle (Fc)	SampleID	3	6.6948	0.43582	0.001	***
			kit	4	3.806	0.37848	0.001	***
		Feces hare (Fh)	SampleID	3	10.819	0.55522	0.001	***
			kit	4	2.658	0.29838	0.01	**
		Invert beetle (Ib)	SampleID	3	42.361	0.83016	0.001	***
			kit	4	0.48944	0.07262	0.928
		Invert roundworm (Ir)	SampleID	3	2.0504	0.19132	0.014	*
			kit	4	3.9722	0.38859	0.001	***
		Soil rhizosphere (Sr)	SampleID	3	1.1319	0.11552	0.347
			kit	4	20.18	0.76353	0.001	***
		Soil horizonA (Sh)	SampleID	3	0.72575	0.07727	0.629
			kit	4	30.506	0.82996	0.001	***
	Bray-Curtis	All sample types included	SampleType	5	68.2013	0.63115	0.001	***
			kit	4	2.8291	0.02094	0.001	***
			SampleType : kit	20	1.8984	0.07027	0.001	***
			Residual	150		0.27763
		Feces cattle (Fc)	SampleID	3	7.7445	0.47191	0.001	***
			kit	4	1.7554	0.21928	0.01	**
		Feces hare (Fh)	SampleID	3	21.373	0.71149	0.001	***
			kit	4	1.3109	0.17338	0.172
		Invert beetle (Ib)	SampleID	3	28.739	0.76831	0.001	***
			kit	4	0.52485	0.07747	0.945
		Invert roundworm (Ir)	SampleID	3	2.3896	0.21613	0.001	***
			kit	4	2.6142	0.29492	0.001	***
		Soil rhizosphere (Sr)	SampleID	3	3.4329	0.28372	0.001	***
			kit	4	3.2235	0.34026	0.001	***
		Soil horizonA (Sh)	SampleID	3	1.7395	0.16716	0.011	*
			kit	4	4.9383	0.44138	0.001	***

## Sheet: Table S5- DATs No
	Table S5. Number of ASVs with significant differences in their abundance in pairwise comparisons across DNA extraction kits. For each sample type the table reports on the two compared kits (Kit1 and Kit2), the number of taxa with significant differences in their abundance (Differential Taxa) and the number of taxa displaying higher abundance in the first (Kit 1 > Kit2) and second (Kit 1 < Kit2) k…
	Sample type	Kit1	Kit2	Differential Taxa	Kit 1 > Kit2	Kit 1 < Kit2
	Feces cattle	QBT	MNS	22	16	6
		QBT	QMC	35	22	13
		QPS	QST	44	30	14
		QMC	MNS	65	40	25
		MNS	QPS	66	37	29
		MNS	QST	70	47	23
		QMC	QST	84	74	10
		QMC	QPS	142	87	55
		QBT	QST	193	108	85
		QBT	QPS	231	142	89
	Feces hare	MNS	QST	3	1	2
	hare faecal sample	MNS	QPS	5	2	3
	hare faecal sample	QMC	MNS	24	17	7
	hare faecal sample	QMC	QPS	32	21	11
	hare faecal sample	QPS	QST	33	18	15
	hare faecal sample	QMC	QST	38	20	18
	hare faecal sample	QBT	QST	249	84	165
	hare faecal sample	QBT	QMC	285	75	210
	hare faecal sample	QBT	MNS	310	97	213
	hare faecal sample	QBT	QPS	334	98	236
	Invert roundworm	QBT	QMC	1	1	0
	microfauna	QMC	QPS	5	2	3
	microfauna	QBT	MNS	7	2	5
	microfauna	QBT	QPS	7	3	4
	microfauna	QMC	QST	7	5	2
	microfauna	MNS	QPS	7	5	2
	microfauna	QBT	QST	8	7	1
	microfauna	QMC	MNS	8	2	6
	microfauna	MNS	QST	13	11	2
	microfauna	QPS	QST	16	12	4
	Soil rhizosphere	QMC	MNS	90	14	76
	rhizosphere	QBT	MNS	117	34	83
	rhizosphere	MNS	QPS	148	32	116
	rhizosphere	QBT	QST	161	102	59
	rhizosphere	MNS	QST	161	108	53
	rhizosphere	QBT	QMC	197	80	117
	rhizosphere	QMC	QST	273	167	106
	rhizosphere	QPS	QST	313	230	83
	rhizosphere	QMC	QPS	388	30	358
	rhizosphere	QBT	QPS	501	87	414
	Soil horizonA	QBT	QST	108	58	50
	soil	MNS	QPS	150	50	100
	soil	QBT	MNS	159	51	108
	soil	QMC	QST	160	73	87
	soil	QBT	QMC	172	76	96
	soil	QMC	MNS	201	44	157
	soil	MNS	QST	240	161	79
	soil	QMC	QPS	495	138	357
	soil	QPS	QST	496	346	150
	soil	QBT	QPS	537	164	373

## Sheet: Table S6 DATs FC and tax
	Table S6. ASVs with significant differences in their abundance in pairwise comparisons across DNA extraction methods. For each sample type (Sample Type) and contrast (Contrast) the table reports the identiers of ASV dysplaying significant differences in their abundance across kits (ASV), the log2 Fold change (log2 Fold Change) and the FDR adjusted p-value (adjusted p-value (FDR)) . For each ASV, …
	Sample type	Contrast	ASV	Kingdom	Phylum	Class	Order	Family	Genus	log2 Fold Change	lfcSE	adjusted p-value (FDR)
	Feces cattle	MNS vs QPS	DENOVO256	Archaea	Euryarchaeota	Methanobacteria	Methanobacteriales	Methanobacteriaceae	Methanobrevibacter	-1.48151	0.174516	3.62376e-14
	Feces cattle	MNS vs QPS	DENOVO154	Archaea	Euryarchaeota	Methanobacteria	Methanobacteriales	Methanobacteriaceae	Methanobrevibacter	-1.1738	0.143315	3.6297e-13
	Feces cattle	MNS vs QPS	DENOVO335	Archaea	Euryarchaeota	Methanobacteria	Methanobacteriales	Methanobacteriaceae	Methanobrevibacter	-1.09138	0.19711	1.03314e-05
	Feces cattle	MNS vs QPS	DENOVO555	Archaea	Euryarchaeota	Methanobacteria	Methanobacteriales	Methanobacteriaceae	Methanosphaera	-1.8582	0.230247	6.9731e-13
	Feces cattle	MNS vs QPS	DENOVO83	Bacteria	Bacteroidota	Bacteroidia	Bacteroidales	Bacteroidaceae	Bacteroides	0.509479	0.120871	0.00371277
	Feces cattle	MNS vs QPS	DENOVO130	Bacteria	Bacteroidota	Bacteroidia	Bacteroidales	Bacteroidaceae	Bacteroides	0.562864	0.129959	0.00235037
	Feces cattle	MNS vs QPS	DENOVO120	Bacteria	Bacteroidota	Bacteroidia	Bacteroidales	Bacteroidaceae	Bacteroides	0.603504	0.11754	7.83691e-05
	Feces cattle	MNS vs QPS	DENOVO134	Bacteria	Bacteroidota	Bacteroidia	Bacteroidales	Bacteroidaceae	Bacteroides	0.658842	0.131205	0.000119128
	Feces cattle	MNS vs QPS	DENOVO226	Bacteria	Bacteroidota	Bacteroidia	Bacteroidales	Bacteroidaceae	Bacteroides	0.851472	0.166265	7.83839e-05
	Feces cattle	MNS vs QPS	DENOVO324	Bacteria	Bacteroidota	Bacteroidia	Bacteroidales	Bacteroidaceae	Bacteroides	0.897578	0.20151	0.00143111
	Feces cattle	MNS vs QPS	DENOVO296	Bacteria	Bacteroidota	Bacteroidia	Bacteroidales	Bacteroidales_RF16_group	Bacteroidales_RF16_group_ge	-0.779444	0.174277	0.00134753
	Feces cattle	MNS vs QPS	DENOVO358	Bacteria	Bacteroidota	Bacteroidia	Bacteroidales	Bacteroidales_RF16_group	Bacteroidales_RF16_group_ge	-0.750623	0.161264	0.000628376
	Feces cattle	MNS vs QPS	DENOVO303	Bacteria	Bacteroidota	Bacteroidia	Bacteroidales	Bacteroidales_RF16_group	Bacteroidales_RF16_group_ge	-0.703282	0.166873	0.00371277
	Feces cattle	MNS vs QPS	DENOVO191	Bacteria	Bacteroidota	Bacteroidia	Bacteroidales	Bacteroidales_RF16_group	Bacteroidales_RF16_group_ge	-0.682252	0.141432	0.000288601
	Feces cattle	MNS vs QPS	DENOVO441	Bacteria	Bacteroidota	Bacteroidia	Bacteroidales	Bacteroidales_unclassified	Bacteroidales_unclassified	1.16807	0.217193	2.28208e-05
	Feces cattle	MNS vs QPS	DENOVO97	Bacteria	Bacteroidota	Bacteroidia	Bacteroidales	Prevotellaceae	Alloprevotella	0.694903	0.108431	7.86897e-08
	Feces cattle	MNS vs QPS	DENOVO433	Bacteria	Bacteroidota	Bacteroidia	Bacteroidales	Prevotellaceae	Alloprevotella	0.93667	0.191756	0.000225637
	Feces cattle	MNS vs QPS	DENOVO10669	Bacteria	Bacteroidota	Bacteroidia	Bacteroidales	Prevotellaceae	Alloprevotella	1.20732	0.311109	0.0129643
	Feces cattle	MNS vs QPS	DENOVO202	Bacteria	Bacteroidota	Bacteroidia	Bacteroidales	Prevotellaceae	Alloprevotella	1.74154	0.184181	7.46328e-18
	Feces cattle	MNS vs QPS	DENOVO224	Bacteria	Bacteroidota	Bacteroidia	Bacteroidales	Prevotellaceae	Prevotellaceae_UCG-003	0.772166	0.159386	0.000267933
	Feces cattle	MNS vs QPS	DENOVO219	Bacteria	Bacteroidota	Bacteroidia	Bacteroidales	Prevotellaceae	Prevotellaceae_UCG-003	0.835017	0.165261	0.00010469
	Feces cattle	MNS vs QPS	DENOVO588	Bacteria	Bacteroidota	Bacteroidia	Bacteroidales	Prevotellaceae	Prevotellaceae_UCG-003	0.975452	0.269708	0.0319962
	Feces cattle	MNS vs QPS	DENOVO380	Bacteria	Bacteroidota	Bacteroidia	Bacteroidales	Prevotellaceae	Prevotellaceae_UCG-003	1.15679	0.24213	0.000353331
	Feces cattle	MNS vs QPS	DENOVO404	Bacteria	Bacteroidota	Bacteroidia	Bacteroidales	Prevotellaceae	Prevotellaceae_UCG-003	1.28229	0.23167	1.03314e-05
	Feces cattle	MNS vs QPS	DENOVO43	Bacteria	Bacteroidota	Bacteroidia	Bacteroidales	Prevotellaceae	Prevotellaceae_UCG-004	0.496908	0.0831247	9.84857e-07
	Feces cattle	MNS vs QPS	DENOVO591	Bacteria	Bacteroidota	Bacteroidia	Bacteroidales	Prevotellaceae	Prevotellaceae_UCG-004	0.951604	0.248398	0.0153391
	Feces cattle	MNS vs QPS	DENOVO53	Bacteria	Bacteroidota	Bacteroidia	Bacteroidales	Rikenellaceae	Alistipes	0.592192	0.0994926	1.08526e-06
	Feces cattle	MNS vs QPS	DENOVO170	Bacteria	Bacteroidota	Bacteroidia	Bacteroidales	Rikenellaceae	Alistipes	0.595791	0.144995	0.00542963
	Feces cattle	MNS vs QPS	DENOVO1601	Bacteria	Bacteroidota	Bacteroidia	Bacteroidales	Rikenellaceae	Rikenellaceae_RC9_gut_group	1.73941	0.469795	0.0243954
	Feces cattle	MNS vs QPS	DENOVO1017	Bacteria	Bacteroidota	Bacteroidia	Bacteroidales	uncultured	uncultured_ge	1.12078	0.309159	0.0314385
	Feces cattle	MNS vs QPS	DENOVO831	Bacteria	Bacteroidota	Bacteroidia	Bacteroidales	uncultured	uncultured_ge	1.13694	0.289775	0.0110592
	Feces cattle	MNS vs QPS	DENOVO243	Bacteria	Cyanobacteria	Vampirivibrionia	Gastranaerophilales	Gastranaerophilales_fa	Gastranaerophilales_ge	-0.711887	0.159109	0.00134753
	Feces cattle	MNS vs QPS	DENOVO151	Bacteria	Desulfobacterota	Desulfovibrionia	Desulfovibrionales	Desulfovibrionaceae	Desulfovibrionaceae_unclassified	0.582243	0.131055	0.00143983
	Feces cattle	MNS vs QPS	DENOVO27	Bacteria	Firmicutes	Bacilli	Bacillales	Planococcaceae	Lysinibacillus	-0.626331	0.110632	5.50868e-06
	Feces cattle	MNS vs QPS	DENOVO152	Bacteria	Firmicutes	Bacilli	Bacillales	Planococcaceae	Planococcaceae_unclassified	-0.643633	0.130426	0.000180334
	Feces cattle	MNS vs QPS	DENOVO47	Bacteria	Firmicutes	Bacilli	Bacillales	Planococcaceae	Planococcaceae_unclassified	-0.627438	0.0912661	4.32611e-09
	Feces cattle	MNS vs QPS	DENOVO64	Bacteria	Firmicutes	Bacilli	Bacillales	Planococcaceae	Solibacillus	-0.634	0.111304	4.74654e-06
	Feces cattle	MNS vs QPS	DENOVO90	Bacteria	Firmicutes	Bacilli	Bacillales	Planococcaceae	Solibacillus	-0.518314	0.111979	0.000693332
	Feces cattle	MNS vs QPS	DENOVO290	Bacteria	Firmicutes	Bacilli	Erysipelotrichales	Erysipelotrichaceae	Turicibacter	-1.07114	0.206776	6.43681e-05
	Feces cattle	MNS vs QPS	DENOVO843	Bacteria	Firmicutes	Clostridia	Lachnospirales	Lachnospiraceae	Lachnospiraceae_unclassified	-0.992144	0.272659	0.0303871
	Feces cattle	MNS vs QPS	DENOVO265	Bacteria	Firmicutes	Clostridia	Lachnospirales	Lachnospiraceae	Lachnospiraceae_unclassified	1.13467	0.189189	9.30897e-07
	Feces cattle	MNS vs QPS	DENOVO17	Bacteria	Firmicutes	Clostridia	Oscillospirales	Oscillospiraceae	UCG-005	0.353251	0.0872376	0.00688557
	Feces cattle	MNS vs QPS	DENOVO126	Bacteria	Firmicutes	Clostridia	Oscillospirales	Oscillospiraceae	UCG-005	0.473409	0.119801	0.0100189
	Feces cattle	MNS vs QPS	DENOVO165	Bacteria	Firmicutes	Clostridia	Oscillospirales	Oscillospiraceae	UCG-005	0.594489	0.142809	0.00447121
	Feces cattle	MNS vs QPS	DENOVO124	Bacteria	Firmicutes	Clostridia	Oscillospirales	Oscillospiraceae	UCG-005	0.714709	0.141251	0.000104445
	Feces cattle	MNS vs QPS	DENOVO486	Bacteria	Firmicutes	Clostridia	Oscillospirales	Oscillospirales_fa	Oscillospirales_ge	-0.901968	0.198662	0.00103076
	Feces cattle	MNS vs QPS	DENOVO1390	Bacteria	Firmicutes	Clostridia	Oscillospirales	Ruminococcaceae	Candidatus_Soleaferrea	1.69215	0.406434	0.00447121
	Feces cattle	MNS vs QPS	DENOVO410	Bacteria	Firmicutes	Clostridia	Oscillospirales	UCG-010	UCG-010_ge	-1.08184	0.210954	7.83691e-05
	Feces cattle	MNS vs QPS	DENOVO385	Bacteria	Firmicutes	Clostridia	Oscillospirales	UCG-010	UCG-010_ge	-0.703305	0.187016	0.0200193
	Feces cattle	MNS vs QPS	DENOVO326	Bacteria	Firmicutes	Clostridia	Oscillospirales	UCG-010	UCG-010_ge	-0.692	0.17499	0.0100189
	Feces cattle	MNS vs QPS	DENOVO298	Bacteria	Firmicutes	Clostridia	Oscillospirales	UCG-010	UCG-010_ge	-0.665316	0.182875	0.0303871
	Feces cattle	MNS vs QPS	DENOVO237	Bacteria	Firmicutes	Clostridia	Oscillospirales	UCG-010	UCG-010_ge	-0.570963	0.153773	0.0237909
	Feces cattle	MNS vs QPS	DENOVO271	Bacteria	Firmicutes	Clostridia	Peptostreptococcales-Tissierellales	Peptostreptococcaceae	Paeniclostridium	-1.75176	0.264242	2.13629e-08
	Feces cattle	MNS vs QPS	DENOVO128	Bacteria	Firmicutes	Clostridia	Peptostreptococcales-Tissierellales	Peptostreptococcaceae	Peptostreptococcaceae_unclassified	-1.39802	0.143986	9.57938e-19
	Feces cattle	MNS vs QPS	DENOVO520	Bacteria	Firmicutes	Clostridia	Peptostreptococcales-Tissierellales	Peptostreptococcaceae	Romboutsia	-1.69502	0.207653	3.80433e-13
	Feces cattle	MNS vs QPS	DENOVO270	Bacteria	Firmicutes	Clostridia	Peptostreptococcales-Tissierellales	Peptostreptococcaceae	Romboutsia	-1.4967	0.195044	1.29466e-11
	Feces cattle	MNS vs QPS	DENOVO74	Bacteria	Firmicutes	Clostridia	Peptostreptococcales-Tissierellales	Peptostreptococcaceae	Romboutsia	-1.42929	0.134076	1.08862e-22
	Feces cattle	MNS vs QPS	DENOVO272	Bacteria	Firmicutes	Negativicutes	Acidaminococcales	Acidaminococcaceae	Phascolarctobacterium	0.830488	0.186737	0.00143983
	Feces cattle	MNS vs QPS	DENOVO186	Bacteria	Firmicutes	Negativicutes	Acidaminococcales	Acidaminococcaceae	Phascolarctobacterium	0.988844	0.151885	4.35107e-08
	Feces cattle	MNS vs QPS	DENOVO22	Bacteria	Proteobacteria	Gammaproteobacteria	Pseudomonadales	Moraxellaceae	Acinetobacter	0.711859	0.0898051	1.96052e-12
	Feces cattle	MNS vs QPS	DENOVO420	Bacteria	Proteobacteria	Gammaproteobacteria	Pseudomonadales	Moraxellaceae	Acinetobacter	0.880995	0.207095	0.00325164
	Feces cattle	MNS vs QPS	DENOVO1599	Bacteria	Spirochaetota	Spirochaetia	Spirochaetales	Spirochaetaceae	Treponema	-1.73261	0.417126	0.00456072
	Feces cattle	MNS vs QPS	DENOVO57	Bacteria	Verrucomicrobiota	Kiritimatiellae	WCHB1-41	WCHB1-41_fa	WCHB1-41_ge	-0.560719	0.0901035	2.42741e-07
	Feces cattle	MNS vs QPS	DENOVO3382	Bacteria	Verrucomicrobiota	Kiritimatiellae	WCHB1-41	WCHB1-41_fa	WCHB1-41_ge	3.29263	0.929101	0.0416379
	Feces cattle	MNS vs QPS	DENOVO247	Bacteria	Verrucomicrobiota	Verrucomicrobiae	Verrucomicrobiales	Akkermansiaceae	Akkermansia	0.830695	0.214853	0.0135099
	Feces cattle	MNS vs QPS	DENOVO129	Bacteria	Verrucomicrobiota	Verrucomicrobiae	Verrucomicrobiales	Akkermansiaceae	Akkermansia	0.904244	0.166114	1.65501e-05
	Feces cattle	MNS vs QST	DENOVO154	Archaea	Euryarchaeota	Methanobacteria	Methanobacteriales	Methanobacteriaceae	Methanobrevibacter	-0.549592	0.145503	0.0101545
	Feces cattle	MNS vs QST	DENOVO83	Bacteria	Bacteroidota	Bacteroidia	Bacteroidales	Bacteroidaceae	Bacteroides	0.407637	0.117633	0.0261915
	Feces cattle	MNS vs QST	DENOVO130	Bacteria	Bacteroidota	Bacteroidia	Bacteroidales	Bacteroidaceae	Bacteroides	0.50012	0.125931	0.005576
	Feces cattle	MNS vs QST	DENOVO120	Bacteria	Bacteroidota	Bacteroidia	Bacteroidales	Bacteroidaceae	Bacteroides	0.567923	0.114136	0.00011586
	Feces cattle	MNS vs QST	DENOVO226	Bacteria	Bacteroidota	Bacteroidia	Bacteroidales	Bacteroidaceae	Bacteroides	0.663734	0.158026	0.00266416
	Feces cattle	MNS vs QST	DENOVO357	Bacteria	Bacteroidota	Bacteroidia	Bacteroidales	Bacteroidaceae	Bacteroides	0.71268	0.20777	0.0289679
	Feces cattle	MNS vs QST	DENOVO752	Bacteria	Bacteroidota	Bacteroidia	Bacteroidales	Bacteroidaceae	Bacteroides	0.89067	0.269463	0.040145
	Feces cattle	MNS vs QST	DENOVO324	Bacteria	Bacteroidota	Bacteroidia	Bacteroidales	Bacteroidaceae	Bacteroides	0.901081	0.196212	0.000547121
	Feces cattle	MNS vs QST	DENOVO712	Bacteria	Bacteroidota	Bacteroidia	Bacteroidales	Bacteroidales_unclassified	Bacteroidales_unclassified	-0.92825	0.287622	0.0462678
	Feces cattle	MNS vs QST	DENOVO441	Bacteria	Bacteroidota	Bacteroidia	Bacteroidales	Bacteroidales_unclassified	Bacteroidales_unclassified	1.05212	0.208421	8.57349e-05
	Feces cattle	MNS vs QST	DENOVO377	Bacteria	Bacteroidota	Bacteroidia	Bacteroidales	p-2534-18B5_gut_group	p-2534-18B5_gut_group_ge	0.65616	0.176648	0.0127095
	Feces cattle	MNS vs QST	DENOVO97	Bacteria	Bacteroidota	Bacteroidia	Bacteroidales	Prevotellaceae	Alloprevotella	0.345323	0.103329	0.0364396
	Feces cattle	MNS vs QST	DENOVO202	Bacteria	Bacteroidota	Bacteroidia	Bacteroidales	Prevotellaceae	Alloprevotella	0.783906	0.16154	0.000190063
	Feces cattle	MNS vs QST	DENOVO433	Bacteria	Bacteroidota	Bacteroidia	Bacteroidales	Prevotellaceae	Alloprevotella	0.901415	0.185459	0.000190063
	Feces cattle	MNS vs QST	DENOVO404	Bacteria	Bacteroidota	Bacteroidia	Bacteroidales	Prevotellaceae	Prevotellaceae_UCG-003	0.687199	0.20962	0.0427488
	Feces cattle	MNS vs QST	DENOVO336	Bacteria	Bacteroidota	Bacteroidia	Bacteroidales	Prevotellaceae	Prevotellaceae_UCG-003	0.755841	0.208312	0.0169547
	Feces cattle	MNS vs QST	DENOVO219	Bacteria	Bacteroidota	Bacteroidia	Bacteroidales	Prevotellaceae	Prevotellaceae_UCG-003	0.853534	0.16127	3.01162e-05
	Feces cattle	MNS vs QST	DENOVO380	Bacteria	Bacteroidota	Bacteroidia	Bacteroidales	Prevotellaceae	Prevotellaceae_UCG-003	0.930353	0.228688	0.00407908
	Feces cattle	MNS vs QST	DENOVO224	Bacteria	Bacteroidota	Bacteroidia	Bacteroidales	Prevotellaceae	Prevotellaceae_UCG-003	1.11313	0.161172	2.4808e-09
	Feces cattle	MNS vs QST	DENOVO43	Bacteria	Bacteroidota	Bacteroidia	Bacteroidales	Prevotellaceae	Prevotellaceae_UCG-004	0.410373	0.0811527	8.57349e-05
	Feces cattle	MNS vs QST	DENOVO1017	Bacteria	Bacteroidota	Bacteroidia	Bacteroidales	uncultured	uncultured_ge	0.993344	0.295426	0.0344524
	Feces cattle	MNS vs QST	DENOVO27	Bacteria	Firmicutes	Bacilli	Bacillales	Planococcaceae	Lysinibacillus	0.376932	0.115848	0.0447178
	Feces cattle	MNS vs QST	DENOVO90	Bacteria	Firmicutes	Bacilli	Bacillales	Planococcaceae	Solibacillus	0.404356	0.116778	0.0261915
	Feces cattle	MNS vs QST	DENOVO290	Bacteria	Firmicutes	Bacilli	Erysipelotrichales	Erysipelotrichaceae	Turicibacter	2.42292	0.285842	1.44986e-14
	Feces cattle	MNS vs QST	DENOVO2859	Bacteria	Firmicutes	Bacilli	Erysipelotrichales	Erysipelotrichaceae	Turicibacter	3.3305	0.859606	0.00741217
	Feces cattle	MNS vs QST	DENOVO700	Bacteria	Firmicutes	Bacilli	Lactobacillales	Streptococcaceae	Streptococcus	1.53455	0.439819	0.0247796
	Feces cattle	MNS vs QST	DENOVO1626	Bacteria	Firmicutes	Clostridia	Clostridia_UCG-014	Clostridia_UCG-014_fa	Clostridia_UCG-014_ge	1.47829	0.432586	0.0297945
	Feces cattle	MNS vs QST	DENOVO1700	Bacteria	Firmicutes	Clostridia	Clostridia_unclassified	Clostridia_unclassified	Clostridia_unclassified	1.31582	0.402886	0.0439322
	Feces cattle	MNS vs QST	DENOVO3022	Bacteria	Firmicutes	Clostridia	Clostridia_vadinBB60_group	Clostridia_vadinBB60_group_fa	Clostridia_vadinBB60_group_ge	-3.0355	0.93344	0.0447178
	Feces cattle	MNS vs QST	DENOVO1847	Bacteria	Firmicutes	Clostridia	Clostridia_vadinBB60_group	Clostridia_vadinBB60_group_fa	Clostridia_vadinBB60_group_ge	-1.55142	0.444209	0.0247796
	Feces cattle	MNS vs QST	DENOVO1388	Bacteria	Firmicutes	Clostridia	Clostridia_vadinBB60_group	Clostridia_vadinBB60_group_fa	Clostridia_vadinBB60_group_ge	-1.22092	0.381388	0.0488104
	Feces cattle	MNS vs QST	DENOVO2251	Bacteria	Firmicutes	Clostridia	Lachnospirales	Lachnospiraceae	Lachnospiraceae_unclassified	-1.86867	0.531001	0.0245702
	Feces cattle	MNS vs QST	DENOVO265	Bacteria	Firmicutes	Clostridia	Lachnospirales	Lachnospiraceae	Lachnospiraceae_unclassified	0.968932	0.181117	2.44365e-05
	Feces cattle	MNS vs QST	DENOVO782	Bacteria	Firmicutes	Clostridia	Lachnospirales	Lachnospiraceae	Lachnospiraceae_unclassified	1.05798	0.273697	0.00748126
	Feces cattle	MNS vs QST	DENOVO345	Bacteria	Firmicutes	Clostridia	Oscillospirales	Oscillospirales_fa	Oscillospirales_ge	0.633994	0.191542	0.040145
	Feces cattle	MNS vs QST	DENOVO337	Bacteria	Firmicutes	Clostridia	Oscillospirales	Oscillospirales_fa	Oscillospirales_ge	0.885526	0.198591	0.000893755
	Feces cattle	MNS vs QST	DENOVO448	Bacteria	Firmicutes	Clostridia	Oscillospirales	Oscillospirales_fa	Oscillospirales_ge	0.89794	0.215138	0.00287712
	Feces cattle	MNS vs QST	DENOVO486	Bacteria	Firmicutes	Clostridia	Oscillospirales	Oscillospirales_fa	Oscillospirales_ge	1.06635	0.2341	0.000594258
	Feces cattle	MNS vs QST	DENOVO702	Bacteria	Firmicutes	Clostridia	Oscillospirales	Oscillospirales_fa	Oscillospirales_ge	1.11832	0.269975	0.00317959
	Feces cattle	MNS vs QST	DENOVO650	Bacteria	Firmicutes	Clostridia	Oscillospirales	Oscillospirales_fa	Oscillospirales_ge	1.59065	0.282645	7.27498e-06
	Feces cattle	MNS vs QST	DENOVO527	Bacteria	Firmicutes	Clostridia	Oscillospirales	Ruminococcaceae	uncultured	0.963869	0.243966	0.00589285
	Feces cattle	MNS vs QST	DENOVO1734	Bacteria	Firmicutes	Clostridia	Oscillospirales	Ruminococcaceae	uncultured	1.60673	0.460618	0.0247796
	Feces cattle	MNS vs QST	DENOVO1405	Bacteria	Firmicutes	Clostridia	Oscillospirales	UCG-010	UCG-010_ge	-1.91101	0.419018	0.000594258
	Feces cattle	MNS vs QST	DENOVO1389	Bacteria	Firmicutes	Clostridia	Oscillospirales	UCG-010	UCG-010_ge	-1.50401	0.377553	0.005576
	Feces cattle	MNS vs QST	DENOVO1230	Bacteria	Firmicutes	Clostridia	Oscillospirales	UCG-010	UCG-010_ge	-1.21436	0.34671	0.0247796
	Feces cattle	MNS vs QST	DENOVO854	Bacteria	Firmicutes	Clostridia	Oscillospirales	UCG-010	UCG-010_ge	-1.18034	0.300879	0.00642314
	Feces cattle	MNS vs QST	DENOVO923	Bacteria	Firmicutes	Clostridia	Oscillospirales	UCG-010	UCG-010_ge	-1.17936	0.319954	0.0138727
	Feces cattle	MNS vs QST	DENOVO1273	Bacteria	Firmicutes	Clostridia	Oscillospirales	UCG-010	UCG-010_ge	-1.12131	0.34781	0.0462678
	Feces cattle	MNS vs QST	DENOVO797	Bacteria	Firmicutes	Clostridia	Oscillospirales	UCG-010	UCG-010_ge	-0.904697	0.267846	0.0331884
	Feces cattle	MNS vs QST	DENOVO326	Bacteria	Firmicutes	Clostridia	Oscillospirales	UCG-010	UCG-010_ge	-0.824104	0.170876	0.000207893
	Feces cattle	MNS vs QST	DENOVO766	Bacteria	Firmicutes	Clostridia	Oscillospirales	UCG-010	UCG-010_ge	-0.822889	0.255495	0.0462678
	Feces cattle	MNS vs QST	DENOVO298	Bacteria	Firmicutes	Clostridia	Oscillospirales	UCG-010	UCG-010_ge	-0.78047	0.179124	0.00137087
	Feces cattle	MNS vs QST	DENOVO385	Bacteria	Firmicutes	Clostridia	Oscillospirales	UCG-010	UCG-010_ge	-0.718297	0.183654	0.0065536
	Feces cattle	MNS vs QST	DENOVO271	Bacteria	Firmicutes	Clostridia	Peptostreptococcales-Tissierellales	Peptostreptococcaceae	Paeniclostridium	1.70492	0.354925	0.00021619
	Feces cattle	MNS vs QST	DENOVO128	Bacteria	Firmicutes	Clostridia	Peptostreptococcales-Tissierellales	Peptostreptococcaceae	Peptostreptococcaceae_unclassified	1.87968	0.185026	2.51472e-21
	Feces cattle	MNS vs QST	DENOVO520	Bacteria	Firmicutes	Clostridia	Peptostreptococcales-Tissierellales	Peptostreptococcaceae	Romboutsia	0.800806	0.247273	0.0454525
	Feces cattle	MNS vs QST	DENOVO270	Bacteria	Firmicutes	Clostridia	Peptostreptococcales-Tissierellales	Peptostreptococcaceae	Romboutsia	1.34419	0.243177	1.01333e-05
	Feces cattle	MNS vs QST	DENOVO74	Bacteria	Firmicutes	Clostridia	Peptostreptococcales-Tissierellales	Peptostreptococcaceae	Romboutsia	2.00506	0.166969	8.00212e-30
	Feces cattle	MNS vs QST	DENOVO858	Bacteria	Firmicutes	Clostridia	Peptostreptococcales-Tissierellales	Peptostreptococcaceae	Terrisporobacter	1.55467	0.391461	0.005576
	Feces cattle	MNS vs QST	DENOVO907	Bacteria	Planctomycetota	Planctomycetes	Pirellulales	Pirellulaceae	p-1088-a5_gut_group	1.99119	0.355024	7.27498e-06
	Feces cattle	MNS vs QST	DENOVO3018	Bacteria	Planctomycetota	Planctomycetes	Pirellulales	Pirellulaceae	p-1088-a5_gut_group	2.21542	0.582163	0.00929932
	Feces cattle	MNS vs QST	DENOVO268	Bacteria	Proteobacteria	Gammaproteobacteria	Burkholderiales	Comamonadaceae	Comamonadaceae_unclassified	1.39261	0.412243	0.0331884
	Feces cattle	MNS vs QST	DENOVO22	Bacteria	Proteobacteria	Gammaproteobacteria	Pseudomonadales	Moraxellaceae	Acinetobacter	1.05627	0.09027	1.56724e-28
	Feces cattle	MNS vs QST	DENOVO420	Bacteria	Proteobacteria	Gammaproteobacteria	Pseudomonadales	Moraxellaceae	Acinetobacter	1.067	0.205618	4.79327e-05
	Feces cattle	MNS vs QST	DENOVO5583	Bacteria	Verrucomicrobiota	Kiritimatiellae	WCHB1-41	WCHB1-41_fa	WCHB1-41_ge	-1.72165	0.522017	0.0405159
	Feces cattle	MNS vs QST	DENOVO381	Bacteria	Verrucomicrobiota	Kiritimatiellae	WCHB1-41	WCHB1-41_fa	WCHB1-41_ge	-0.911511	0.223945	0.00407908
	Feces cattle	MNS vs QST	DENOVO1665	Bacteria	Verrucomicrobiota	Kiritimatiellae	WCHB1-41	WCHB1-41_fa	WCHB1-41_ge	-0.901832	0.277912	0.0451152
	Feces cattle	MNS vs QST	DENOVO525	Bacteria	Verrucomicrobiota	Kiritimatiellae	WCHB1-41	WCHB1-41_fa	WCHB1-41_ge	-0.843743	0.235644	0.0199079
	Feces cattle	MNS vs QST	DENOVO497	Bacteria	Verrucomicrobiota	Kiritimatiellae	WCHB1-41	WCHB1-41_fa	WCHB1-41_ge	-0.695619	0.198811	0.0247796
	Feces cattle	MNS vs QST	DENOVO57	Bacteria	Verrucomicrobiota	Kiritimatiellae	WCHB1-41	WCHB1-41_fa	WCHB1-41_ge	-0.414662	0.0895775	0.00048267
	Feces cattle	QBT vs MNS	DENOVO335	Archaea	Euryarchaeota	Methanobacteria	Methanobacteriales	Methanobacteriaceae	Methanobrevibacter	0.689516	0.203282	0.0498463
	Feces cattle	QBT vs MNS	DENOVO154	Archaea	Euryarchaeota	Methanobacteria	Methanobacteriales	Methanobacteriaceae	Methanobrevibacter	0.70513	0.146895	0.000250388
	Feces cattle	QBT vs MNS	DENOVO111	Archaea	Euryarchaeota	Methanobacteria	Methanobacteriales	Methanobacteriaceae	Methanobrevibacter	1.26599	0.123226	1.46275e-21
	Feces cattle	QBT vs MNS	DENOVO339	Bacteria	Firmicutes	Bacilli	Bacillales	Bacillales_unclassified	Bacillales_unclassified	1.08577	0.302245	0.0258884
	Feces cattle	QBT vs MNS	DENOVO27	Bacteria	Firmicutes	Bacilli	Bacillales	Planococcaceae	Lysinibacillus	0.708643	0.110639	3.96016e-08
	Feces cattle	QBT vs MNS	DENOVO152	Bacteria	Firmicutes	Bacilli	Bacillales	Planococcaceae	Planococcaceae_unclassified	0.865598	0.129393	7.06721e-09
	Feces cattle	QBT vs MNS	DENOVO64	Bacteria	Firmicutes	Bacilli	Bacillales	Planococcaceae	Solibacillus	0.432632	0.113053	0.0108195
	Feces cattle	QBT vs MNS	DENOVO90	Bacteria	Firmicutes	Bacilli	Bacillales	Planococcaceae	Solibacillus	0.796937	0.11091	2.64615e-10
	Feces cattle	QBT vs MNS	DENOVO290	Bacteria	Firmicutes	Bacilli	Erysipelotrichales	Erysipelotrichaceae	Turicibacter	-2.35204	0.300394	2.5726e-12
	Feces cattle	QBT vs MNS	DENOVO700	Bacteria	Firmicutes	Bacilli	Lactobacillales	Streptococcaceae	Streptococcus	1.77318	0.326951	1.02667e-05
	Feces cattle	QBT vs MNS	DENOVO1640	Bacteria	Firmicutes	Clostridia	Oscillospirales	Hungateiclostridiaceae	Saccharofermentans	2.20413	0.52814	0.00338685
	Feces cattle	QBT vs MNS	DENOVO124	Bacteria	Firmicutes	Clostridia	Oscillospirales	Oscillospiraceae	UCG-005	0.521795	0.127716	0.00463104
	Feces cattle	QBT vs MNS	DENOVO1103	Bacteria	Firmicutes	Clostridia	Oscillospirales	Oscillospirales_fa	Oscillospirales_ge	-1.38398	0.355871	0.00935534
	Feces cattle	QBT vs MNS	DENOVO388	Bacteria	Firmicutes	Clostridia	Oscillospirales	Oscillospirales_fa	Oscillospirales_ge	-1.17214	0.214605	9.3064e-06
	Feces cattle	QBT vs MNS	DENOVO410	Bacteria	Firmicutes	Clostridia	Oscillospirales	UCG-010	UCG-010_ge	0.863925	0.214738	0.00567074
	Feces cattle	QBT vs MNS	DENOVO731	Bacteria	Firmicutes	Clostridia	Peptostreptococcales-Tissierellales	Anaerovoracaceae	Anaerovoracaceae_ge	1.04956	0.29807	0.0323246
	Feces cattle	QBT vs MNS	DENOVO232	Bacteria	Firmicutes	Clostridia	Peptostreptococcales-Tissierellales	Anaerovoracaceae	Mogibacterium	0.766031	0.181673	0.00301525
	Feces cattle	QBT vs MNS	DENOVO722	Bacteria	Firmicutes	Clostridia	Peptostreptococcales-Tissierellales	Anaerovoracaceae	Mogibacterium	1.36409	0.322838	0.00301525
	Feces cattle	QBT vs MNS	DENOVO128	Bacteria	Firmicutes	Clostridia	Peptostreptococcales-Tissierellales	Peptostreptococcaceae	Peptostreptococcaceae_unclassified	-1.02584	0.172004	5.5546e-07
	Feces cattle	QBT vs MNS	DENOVO74	Bacteria	Firmicutes	Clostridia	Peptostreptococcales-Tissierellales	Peptostreptococcaceae	Romboutsia	-1.54004	0.164096	4.97282e-18
	Feces cattle	QBT vs MNS	DENOVO270	Bacteria	Firmicutes	Clostridia	Peptostreptococcales-Tissierellales	Peptostreptococcaceae	Romboutsia	-1.07222	0.245361	0.00178502
	Feces cattle	QBT vs MNS	DENOVO532	Bacteria	Verrucomicrobiota	Verrucomicrobiae	Verrucomicrobiales	Akkermansiaceae	Akkermansia	0.997781	0.260772	0.0108195
	Feces cattle	QBT vs QMC	DENOVO111	Archaea	Euryarchaeota	Methanobacteria	Methanobacteriales	Methanobacteriaceae	Methanobrevibacter	-0.520306	0.105946	0.000485687
	Feces cattle	QBT vs QMC	DENOVO120	Bacteria	Bacteroidota	Bacteroidia	Bacteroidales	Bacteroidaceae	Bacteroides	0.561108	0.114628	0.00048936
	Feces cattle	QBT vs QMC	DENOVO678	Bacteria	Bacteroidota	Bacteroidia	Bacteroidales	Bacteroidales_unclassified	Bacteroidales_unclassified	1.68142	0.322041	0.000137722
	Feces cattle	QBT vs QMC	DENOVO712	Bacteria	Bacteroidota	Bacteroidia	Bacteroidales	Bacteroidales_unclassified	Bacteroidales_unclassified	1.73141	0.348647	0.000396794
	Feces cattle	QBT vs QMC	DENOVO640	Bacteria	Bacteroidota	Bacteroidia	Bacteroidales	F082	F082_ge	1.68689	0.387852	0.00537939
	Feces cattle	QBT vs QMC	DENOVO213	Bacteria	Bacteroidota	Bacteroidia	Bacteroidales	p-2534-18B5_gut_group	p-2534-18B5_gut_group_ge	0.58967	0.159137	0.0432615
	Feces cattle	QBT vs QMC	DENOVO97	Bacteria	Bacteroidota	Bacteroidia	Bacteroidales	Prevotellaceae	Alloprevotella	0.679675	0.106914	2.38666e-07
	Feces cattle	QBT vs QMC	DENOVO202	Bacteria	Bacteroidota	Bacteroidia	Bacteroidales	Prevotellaceae	Alloprevotella	0.809743	0.161505	0.000338249
	Feces cattle	QBT vs QMC	DENOVO433	Bacteria	Bacteroidota	Bacteroidia	Bacteroidales	Prevotellaceae	Alloprevotella	0.831473	0.191339	0.00537939
	Feces cattle	QBT vs QMC	DENOVO588	Bacteria	Bacteroidota	Bacteroidia	Bacteroidales	Prevotellaceae	Prevotellaceae_UCG-003	0.929535	0.240274	0.0282528
	Feces cattle	QBT vs QMC	DENOVO43	Bacteria	Bacteroidota	Bacteroidia	Bacteroidales	Prevotellaceae	Prevotellaceae_UCG-004	0.332329	0.083279	0.0176713
	Feces cattle	QBT vs QMC	DENOVO188	Bacteria	Bacteroidota	Bacteroidia	Bacteroidales	Rikenellaceae	Rikenellaceae_RC9_gut_group	0.631467	0.143985	0.00503799
	Feces cattle	QBT vs QMC	DENOVO484	Bacteria	Bacteroidota	Bacteroidia	Bacteroidales	Rikenellaceae	Rikenellaceae_RC9_gut_group	0.757977	0.196689	0.0289643
	Feces cattle	QBT vs QMC	DENOVO151	Bacteria	Desulfobacterota	Desulfovibrionia	Desulfovibrionales	Desulfovibrionaceae	Desulfovibrionaceae_unclassified	0.533627	0.132951	0.0166636
	Feces cattle	QBT vs QMC	DENOVO339	Bacteria	Firmicutes	Bacilli	Bacillales	Bacillales_unclassified	Bacillales_unclassified	2.09361	0.354853	3.62116e-06
	Feces cattle	QBT vs QMC	DENOVO27	Bacteria	Firmicutes	Bacilli	Bacillales	Planococcaceae	Lysinibacillus	0.848527	0.111732	1.07852e-10
	Feces cattle	QBT vs QMC	DENOVO152	Bacteria	Firmicutes	Bacilli	Bacillales	Planococcaceae	Planococcaceae_unclassified	0.846893	0.12855	7.76475e-08
	Feces cattle	QBT vs QMC	DENOVO90	Bacteria	Firmicutes	Bacilli	Bacillales	Planococcaceae	Solibacillus	0.781906	0.110365	3.23665e-09
	Feces cattle	QBT vs QMC	DENOVO700	Bacteria	Firmicutes	Bacilli	Lactobacillales	Streptococcaceae	Streptococcus	1.09853	0.295528	0.0428358
	Feces cattle	QBT vs QMC	DENOVO816	Bacteria	Firmicutes	Clostridia	Christensenellales	Christensenellaceae	Christensenellaceae_R-7_group	-1.01386	0.236723	0.00676812
	Feces cattle	QBT vs QMC	DENOVO1676	Bacteria	Firmicutes	Clostridia	Lachnospirales	Lachnospiraceae	Lachnospiraceae_unclassified	-2.40458	0.526853	0.00233155
	Feces cattle	QBT vs QMC	DENOVO961	Bacteria	Firmicutes	Clostridia	Lachnospirales	Lachnospiraceae	Lachnospiraceae_unclassified	-1.96613	0.306577	1.98666e-07
	Feces cattle	QBT vs QMC	DENOVO1843	Bacteria	Firmicutes	Clostridia	Lachnospirales	Lachnospiraceae	Lachnospiraceae_unclassified	-1.62351	0.436957	0.0428358
	Feces cattle	QBT vs QMC	DENOVO1228	Bacteria	Firmicutes	Clostridia	Lachnospirales	Lachnospiraceae	Lachnospiraceae_unclassified	-1.53069	0.377187	0.0156697
	Feces cattle	QBT vs QMC	DENOVO80	Bacteria	Firmicutes	Clostridia	Oscillospirales	Oscillospiraceae	UCG-005	-0.43782	0.115231	0.033685
	Feces cattle	QBT vs QMC	DENOVO46	Bacteria	Firmicutes	Clostridia	Oscillospirales	Oscillospiraceae	UCG-005	-0.395825	0.10392	0.0335423
	Feces cattle	QBT vs QMC	DENOVO388	Bacteria	Firmicutes	Clostridia	Oscillospirales	Oscillospirales_fa	Oscillospirales_ge	-1.22469	0.213233	8.08319e-06
	Feces cattle	QBT vs QMC	DENOVO660	Bacteria	Firmicutes	Clostridia	Oscillospirales	UCG-010	UCG-010_ge	-1.01638	0.27606	0.0461294
	Feces cattle	QBT vs QMC	DENOVO298	Bacteria	Firmicutes	Clostridia	Oscillospirales	UCG-010	UCG-010_ge	-0.815733	0.197037	0.0115272
	Feces cattle	QBT vs QMC	DENOVO326	Bacteria	Firmicutes	Clostridia	Oscillospirales	UCG-010	UCG-010_ge	-0.742592	0.184992	0.0166636
	Feces cattle	QBT vs QMC	DENOVO980	Bacteria	Firmicutes	Clostridia	Peptostreptococcales-Tissierellales	Anaerovoracaceae	Anaerovoracaceae_unclassified	-1.32032	0.326957	0.0163211
	Feces cattle	QBT vs QMC	DENOVO272	Bacteria	Firmicutes	Negativicutes	Acidaminococcales	Acidaminococcaceae	Phascolarctobacterium	0.734774	0.197477	0.0428358
	Feces cattle	QBT vs QMC	DENOVO186	Bacteria	Firmicutes	Negativicutes	Acidaminococcales	Acidaminococcaceae	Phascolarctobacterium	0.799782	0.15661	0.000228327
	Feces cattle	QBT vs QMC	DENOVO22	Bacteria	Proteobacteria	Gammaproteobacteria	Pseudomonadales	Moraxellaceae	Acinetobacter	0.885215	0.0906229	1.07538e-18
	Feces cattle	QBT vs QMC	DENOVO129	Bacteria	Verrucomicrobiota	Verrucomicrobiae	Verrucomicrobiales	Akkermansiaceae	Akkermansia	0.659814	0.158411	0.0108406
	Feces cattle	QBT vs QPS	DENOVO256	Archaea	Euryarchaeota	Methanobacteria	Methanobacteriales	Methanobacteriaceae	Methanobrevibacter	-0.933161	0.158958	2.35771e-07
	Feces cattle	QBT vs QPS	DENOVO154	Archaea	Euryarchaeota	Methanobacteria	Methanobacteriales	Methanobacteriaceae	Methanobrevibacter	-0.468673	0.132709	0.00517225
	Feces cattle	QBT vs QPS	DENOVO111	Archaea	Euryarchaeota	Methanobacteria	Methanobacteriales	Methanobacteriaceae	Methanobrevibacter	1.05144	0.11628	2.24695e-17
	Feces cattle	QBT vs QPS	DENOVO2687	Archaea	Euryarchaeota	Methanobacteria	Methanobacteriales	Methanobacteriaceae	Methanosphaera	-2.40182	0.639369	0.00274333
	Feces cattle	QBT vs QPS	DENOVO555	Archaea	Euryarchaeota	Methanobacteria	Methanobacteriales	Methanobacteriaceae	Methanosphaera	-1.58183	0.215169	2.04996e-11
	Feces cattle	QBT vs QPS	DENOVO376	Archaea	Halobacterota	Methanomicrobia	Methanomicrobiales	Methanocorpusculaceae	Methanocorpusculum	-1.02933	0.357906	0.0313869
	Feces cattle	QBT vs QPS	DENOVO1557	Bacteria	Actinobacteriota	Coriobacteriia	Coriobacteriales	Atopobiaceae	Atopobium	1.87937	0.42457	0.000258219
	Feces cattle	QBT vs QPS	DENOVO979	Bacteria	Actinobacteriota	Coriobacteriia	Coriobacteriales	Atopobiaceae	Olsenella	1.26439	0.338731	0.00290476
	Feces cattle	QBT vs QPS	DENOVO1692	Bacteria	Actinobacteriota	Coriobacteriia	Coriobacteriales	Atopobiaceae	Olsenella	2.15604	0.474419	0.000158114
	Feces cattle	QBT vs QPS	DENOVO1347	Bacteria	Actinobacteriota	Coriobacteriia	Coriobacteriales	Eggerthellaceae	DNF00809	1.10752	0.386622	0.0320241
	Feces cattle	QBT vs QPS	DENOVO4489	Bacteria	Actinobacteriota	Coriobacteriia	Coriobacteriales	Eggerthellaceae	DNF00809	2.01103	0.736886	0.0438876
	Feces cattle	QBT vs QPS	DENOVO3302	Bacteria	Actinobacteriota	Coriobacteriia	Coriobacteriales	Eggerthellaceae	Eggerthellaceae_unclassified	2.45496	0.800798	0.0200123
	Feces cattle	QBT vs QPS	DENOVO3527	Bacteria	Actinobacteriota	Coriobacteriia	Coriobacteriales	Eggerthellaceae	Eggerthellaceae_unclassified	2.46833	0.910548	0.0453116
	Feces cattle	QBT vs QPS	DENOVO83	Bacteria	Bacteroidota	Bacteroidia	Bacteroidales	Bacteroidaceae	Bacteroides	0.496503	0.119187	0.000710339
	Feces cattle	QBT vs QPS	DENOVO130	Bacteria	Bacteroidota	Bacteroidia	Bacteroidales	Bacteroidaceae	Bacteroides	0.527164	0.127921	0.000837302
	Feces cattle	QBT vs QPS	DENOVO419	Bacteria	Bacteroidota	Bacteroidia	Bacteroidales	Bacteroidaceae	Bacteroides	0.638927	0.196908	0.0122988
	Feces cattle	QBT vs QPS	DENOVO536	Bacteria	Bacteroidota	Bacteroidia	Bacteroidales	Bacteroidaceae	Bacteroides	0.71468	0.226695	0.0161273
	Feces cattle	QBT vs QPS	DENOVO134	Bacteria	Bacteroidota	Bacteroidia	Bacteroidales	Bacteroidaceae	Bacteroides	0.726947	0.12813	6.83212e-07
	Feces cattle	QBT vs QPS	DENOVO324	Bacteria	Bacteroidota	Bacteroidia	Bacteroidales	Bacteroidaceae	Bacteroides	0.732957	0.200677	0.00359026
	Feces cattle	QBT vs QPS	DENOVO120	Bacteria	Bacteroidota	Bacteroidia	Bacteroidales	Bacteroidaceae	Bacteroides	0.775208	0.113921	7.82284e-10
	Feces cattle	QBT vs QPS	DENOVO647	Bacteria	Bacteroidota	Bacteroidia	Bacteroidales	Bacteroidaceae	Bacteroides	0.7989	0.263163	0.0211741
	Feces cattle	QBT vs QPS	DENOVO226	Bacteria	Bacteroidota	Bacteroidia	Bacteroidales	Bacteroidaceae	Bacteroides	0.853298	0.16324	7.41337e-06
	Feces cattle	QBT vs QPS	DENOVO521	Bacteria	Bacteroidota	Bacteroidia	Bacteroidales	Bacteroidaceae	Bacteroides	0.857736	0.251092	0.00721833
	Feces cattle	QBT vs QPS	DENOVO275	Bacteria	Bacteroidota	Bacteroidia	Bacteroidales	Bacteroidaceae	Bacteroides	0.858252	0.18126	7.64373e-05
	Feces cattle	QBT vs QPS	DENOVO468	Bacteria	Bacteroidota	Bacteroidia	Bacteroidales	Bacteroidaceae	Bacteroides	0.909283	0.246817	0.00329732
	Feces cattle	QBT vs QPS	DENOVO1903	Bacteria	Bacteroidota	Bacteroidia	Bacteroidales	Bacteroidaceae	Bacteroides	1.57294	0.560965	0.0364262
	Feces cattle	QBT vs QPS	DENOVO1093	Bacteria	Bacteroidota	Bacteroidia	Bacteroidales	Bacteroidales_RF16_group	Bacteroidales_RF16_group_ge	-1.23319	0.319477	0.00203576
	Feces cattle	QBT vs QPS	DENOVO358	Bacteria	Bacteroidota	Bacteroidia	Bacteroidales	Bacteroidales_RF16_group	Bacteroidales_RF16_group_ge	-0.910375	0.159917	6.31361e-07
	Feces cattle	QBT vs QPS	DENOVO528	Bacteria	Bacteroidota	Bacteroidia	Bacteroidales	Bacteroidales_RF16_group	Bacteroidales_RF16_group_ge	-0.899603	0.229218	0.00165239
	Feces cattle	QBT vs QPS	DENOVO296	Bacteria	Bacteroidota	Bacteroidia	Bacteroidales	Bacteroidales_RF16_group	Bacteroidales_RF16_group_ge	-0.725111	0.169325	0.000444126
	Feces cattle	QBT vs QPS	DENOVO544	Bacteria	Bacteroidota	Bacteroidia	Bacteroidales	Bacteroidales_RF16_group	Bacteroidales_RF16_group_ge	-0.662279	0.225013	0.0264309
	Feces cattle	QBT vs QPS	DENOVO178	Bacteria	Bacteroidota	Bacteroidia	Bacteroidales	Bacteroidales_RF16_group	Bacteroidales_RF16_group_ge	-0.603123	0.130775	0.000121769
	Feces cattle	QBT vs QPS	DENOVO303	Bacteria	Bacteroidota	Bacteroidia	Bacteroidales	Bacteroidales_RF16_group	Bacteroidales_RF16_group_ge	-0.581048	0.159603	0.00371544
	Feces cattle	QBT vs QPS	DENOVO510	Bacteria	Bacteroidota	Bacteroidia	Bacteroidales	Bacteroidales_RF16_group	Bacteroidales_RF16_group_ge	-0.545971	0.205303	0.0496526
	Feces cattle	QBT vs QPS	DENOVO191	Bacteria	Bacteroidota	Bacteroidia	Bacteroidales	Bacteroidales_RF16_group	Bacteroidales_RF16_group_ge	-0.437561	0.134121	0.0116423
	Feces cattle	QBT vs QPS	DENOVO441	Bacteria	Bacteroidota	Bacteroidia	Bacteroidales	Bacteroidales_unclassified	Bacteroidales_unclassified	0.927424	0.217479	0.000473554
	Feces cattle	QBT vs QPS	DENOVO1190	Bacteria	Bacteroidota	Bacteroidia	Bacteroidales	Muribaculaceae	Muribaculaceae_ge	1.40232	0.362662	0.00203576
	Feces cattle	QBT vs QPS	DENOVO1867	Bacteria	Bacteroidota	Bacteroidia	Bacteroidales	Muribaculaceae	Muribaculaceae_ge	1.44893	0.510754	0.0342296
	Feces cattle	QBT vs QPS	DENOVO213	Bacteria	Bacteroidota	Bacteroidia	Bacteroidales	p-2534-18B5_gut_group	p-2534-18B5_gut_group_ge	0.596707	0.155474	0.00211964
	Feces cattle	QBT vs QPS	DENOVO377	Bacteria	Bacteroidota	Bacteroidia	Bacteroidales	p-2534-18B5_gut_group	p-2534-18B5_gut_group_ge	0.82623	0.173312	6.67198e-05
	Feces cattle	QBT vs QPS	DENOVO94	Bacteria	Bacteroidota	Bacteroidia	Bacteroidales	Paludibacteraceae	uncultured	-0.350002	0.102461	0.00721833
	Feces cattle	QBT vs QPS	DENOVO97	Bacteria	Bacteroidota	Bacteroidia	Bacteroidales	Prevotellaceae	Alloprevotella	0.848239	0.105882	1.38672e-13
	Feces cattle	QBT vs QPS	DENOVO433	Bacteria	Bacteroidota	Bacteroidia	Bacteroidales	Prevotellaceae	Alloprevotella	0.970936	0.188142	1.00142e-05
	Feces cattle	QBT vs QPS	DENOVO10669	Bacteria	Bacteroidota	Bacteroidia	Bacteroidales	Prevotellaceae	Alloprevotella	1.39399	0.301819	0.000120408
	Feces cattle	QBT vs QPS	DENOVO1973	Bacteria	Bacteroidota	Bacteroidia	Bacteroidales	Prevotellaceae	Alloprevotella	1.39702	0.451605	0.0187408
	Feces cattle	QBT vs QPS	DENOVO11465	Bacteria	Bacteroidota	Bacteroidia	Bacteroidales	Prevotellaceae	Alloprevotella	1.67096	0.528215	0.0158636
	Feces cattle	QBT vs QPS	DENOVO202	Bacteria	Bacteroidota	Bacteroidia	Bacteroidales	Prevotellaceae	Alloprevotella	1.98748	0.180313	8.73013e-26
	Feces cattle	QBT vs QPS	DENOVO219	Bacteria	Bacteroidota	Bacteroidia	Bacteroidales	Prevotellaceae	Prevotellaceae_UCG-003	0.656339	0.164738	0.00132291
	Feces cattle	QBT vs QPS	DENOVO804	Bacteria	Bacteroidota	Bacteroidia	Bacteroidales	Prevotellaceae	Prevotellaceae_UCG-003	0.885502	0.304158	0.0285005
	Feces cattle	QBT vs QPS	DENOVO292	Bacteria	Bacteroidota	Bacteroidia	Bacteroidales	Prevotellaceae	Prevotellaceae_UCG-003	0.944756	0.203253	0.000109017
	Feces cattle	QBT vs QPS	DENOVO523	Bacteria	Bacteroidota	Bacteroidia	Bacteroidales	Prevotellaceae	Prevotellaceae_UCG-003	0.973134	0.282196	0.00676966
	Feces cattle	QBT vs QPS	DENOVO224	Bacteria	Bacteroidota	Bacteroidia	Bacteroidales	Prevotellaceae	Prevotellaceae_UCG-003	1.01475	0.153688	2.81631e-09
	Feces cattle	QBT vs QPS	DENOVO336	Bacteria	Bacteroidota	Bacteroidia	Bacteroidales	Prevotellaceae	Prevotellaceae_UCG-003	1.09538	0.20494	4.01617e-06
	Feces cattle	QBT vs QPS	DENOVO1704	Bacteria	Bacteroidota	Bacteroidia	Bacteroidales	Prevotellaceae	Prevotellaceae_UCG-003	1.11116	0.413264	0.0473318
	Feces cattle	QBT vs QPS	DENOVO1908	Bacteria	Bacteroidota	Bacteroidia	Bacteroidales	Prevotellaceae	Prevotellaceae_UCG-003	1.2499	0.450012	0.0385855
	Feces cattle	QBT vs QPS	DENOVO1839	Bacteria	Bacteroidota	Bacteroidia	Bacteroidales	Prevotellaceae	Prevotellaceae_UCG-003	1.35331	0.479234	0.0351038
	Feces cattle	QBT vs QPS	DENOVO380	Bacteria	Bacteroidota	Bacteroidia	Bacteroidales	Prevotellaceae	Prevotellaceae_UCG-003	1.55221	0.233041	1.99635e-09
	Feces cattle	QBT vs QPS	DENOVO588	Bacteria	Bacteroidota	Bacteroidia	Bacteroidales	Prevotellaceae	Prevotellaceae_UCG-003	1.59232	0.254329	2.43848e-08
	Feces cattle	QBT vs QPS	DENOVO404	Bacteria	Bacteroidota	Bacteroidia	Bacteroidales	Prevotellaceae	Prevotellaceae_UCG-003	1.5943	0.224123	9.7492e-11
	Feces cattle	QBT vs QPS	DENOVO43	Bacteria	Bacteroidota	Bacteroidia	Bacteroidales	Prevotellaceae	Prevotellaceae_UCG-004	0.443744	0.0822494	3.14997e-06
	Feces cattle	QBT vs QPS	DENOVO591	Bacteria	Bacteroidota	Bacteroidia	Bacteroidales	Prevotellaceae	Prevotellaceae_UCG-004	0.915143	0.244777	0.00288306
	Feces cattle	QBT vs QPS	DENOVO1098	Bacteria	Bacteroidota	Bacteroidia	Bacteroidales	Prevotellaceae	Prevotellaceae_UCG-004	1.07424	0.34931	0.0195584
	Feces cattle	QBT vs QPS	DENOVO1083	Bacteria	Bacteroidota	Bacteroidia	Bacteroidales	Prevotellaceae	Prevotellaceae_UCG-004	1.19961	0.405033	0.0253185
	Feces cattle	QBT vs QPS	DENOVO170	Bacteria	Bacteroidota	Bacteroidia	Bacteroidales	Rikenellaceae	Alistipes	0.58398	0.142532	0.000875241
	Feces cattle	QBT vs QPS	DENOVO763	Bacteria	Bacteroidota	Bacteroidia	Bacteroidales	Rikenellaceae	Alistipes	0.695781	0.260187	0.0483541
	Feces cattle	QBT vs QPS	DENOVO53	Bacteria	Bacteroidota	Bacteroidia	Bacteroidales	Rikenellaceae	Alistipes	0.794392	0.0967988	3.02973e-14
	Feces cattle	QBT vs QPS	DENOVO495	Bacteria	Bacteroidota	Bacteroidia	Bacteroidales	Rikenellaceae	Alistipes	0.794907	0.24816	0.0141207
	Feces cattle	QBT vs QPS	DENOVO1007	Bacteria	Bacteroidota	Bacteroidia	Bacteroidales	Rikenellaceae	Alistipes	0.889062	0.308002	0.0305807
	Feces cattle	QBT vs QPS	DENOVO926	Bacteria	Bacteroidota	Bacteroidia	Bacteroidales	Rikenellaceae	Alistipes	1.02537	0.313029	0.0111913
	Feces cattle	QBT vs QPS	DENOVO653	Bacteria	Bacteroidota	Bacteroidia	Bacteroidales	Rikenellaceae	Alistipes	1.13296	0.262869	0.000398662
	Feces cattle	QBT vs QPS	DENOVO1023	Bacteria	Bacteroidota	Bacteroidia	Bacteroidales	Rikenellaceae	Alistipes	1.2934	0.317477	0.000940346
	Feces cattle	QBT vs QPS	DENOVO2711	Bacteria	Bacteroidota	Bacteroidia	Bacteroidales	Rikenellaceae	Alistipes	1.8596	0.505369	0.00332142
	Feces cattle	QBT vs QPS	DENOVO1406	Bacteria	Bacteroidota	Bacteroidia	Bacteroidales	Rikenellaceae	Rikenellaceae_RC9_gut_group	1.27532	0.412352	0.0187408
	Feces cattle	QBT vs QPS	DENOVO1601	Bacteria	Bacteroidota	Bacteroidia	Bacteroidales	Rikenellaceae	Rikenellaceae_RC9_gut_group	1.67693	0.46503	0.00414014
	Feces cattle	QBT vs QPS	DENOVO1261	Bacteria	Bacteroidota	Bacteroidia	Bacteroidales	Tannerellaceae	Parabacteroides	1.20751	0.405238	0.0242878
	Feces cattle	QBT vs QPS	DENOVO1017	Bacteria	Bacteroidota	Bacteroidia	Bacteroidales	uncultured	uncultured_ge	0.892642	0.309316	0.0305807
	Feces cattle	QBT vs QPS	DENOVO931	Bacteria	Bacteroidota	Bacteroidia	Bacteroidales	uncultured	uncultured_ge	1.22261	0.298396	0.000875241
	Feces cattle	QBT vs QPS	DENOVO831	Bacteria	Bacteroidota	Bacteroidia	Bacteroidales	uncultured	uncultured_ge	1.26017	0.28209	0.000218999
	Feces cattle	QBT vs QPS	DENOVO1483	Bacteria	Bacteroidota	Bacteroidia	Bacteroidales	uncultured	uncultured_ge	1.58103	0.449861	0.00547043
	Feces cattle	QBT vs QPS	DENOVO1368	Bacteria	Bacteroidota	Bacteroidia	Bacteroidales	uncultured	uncultured_ge	1.68577	0.36873	0.000144545
	Feces cattle	QBT vs QPS	DENOVO3510	Bacteria	Bacteroidota	Bacteroidia	Bacteroidales	uncultured	uncultured_ge	2.01905	0.708628	0.0330933
	Feces cattle	QBT vs QPS	DENOVO1263	Bacteria	Bacteroidota	Bacteroidia	Bacteroidia_unclassified	Bacteroidia_unclassified	Bacteroidia_unclassified	-0.965641	0.346127	0.0375579
	Feces cattle	QBT vs QPS	DENOVO1721	Bacteria	Bacteroidota	Bacteroidia	Flavobacteriales	Flavobacteriaceae	Flavobacterium	2.49222	0.671177	0.00305933
	Feces cattle	QBT vs QPS	DENOVO1983	Bacteria	Cyanobacteria	Cyanobacteriia	Chloroplast	Chloroplast_fa	Chloroplast_ge	4.60984	1.55409	0.0252351
	Feces cattle	QBT vs QPS	DENOVO301	Bacteria	Cyanobacteria	Vampirivibrionia	Gastranaerophilales	Gastranaerophilales_fa	Gastranaerophilales_ge	-0.68811	0.188283	0.00359026
	Feces cattle	QBT vs QPS	DENOVO243	Bacteria	Cyanobacteria	Vampirivibrionia	Gastranaerophilales	Gastranaerophilales_fa	Gastranaerophilales_ge	-0.463996	0.150778	0.0195584
	Feces cattle	QBT vs QPS	DENOVO151	Bacteria	Desulfobacterota	Desulfovibrionia	Desulfovibrionales	Desulfovibrionaceae	Desulfovibrionaceae_unclassified	0.530875	0.129507	0.000875241
	Feces cattle	QBT vs QPS	DENOVO47	Bacteria	Firmicutes	Bacilli	Bacillales	Planococcaceae	Planococcaceae_unclassified	-0.645525	0.0900421	6.90968e-11
	Feces cattle	QBT vs QPS	DENOVO90	Bacteria	Firmicutes	Bacilli	Bacillales	Planococcaceae	Solibacillus	0.278623	0.104192	0.0483541
	Feces cattle	QBT vs QPS	DENOVO290	Bacteria	Firmicutes	Bacilli	Erysipelotrichales	Erysipelotrichaceae	Turicibacter	-3.42318	0.287879	6.43322e-30
	Feces cattle	QBT vs QPS	DENOVO2859	Bacteria	Firmicutes	Bacilli	Erysipelotrichales	Erysipelotrichaceae	Turicibacter	-2.67713	0.698414	0.0021303
	Feces cattle	QBT vs QPS	DENOVO700	Bacteria	Firmicutes	Bacilli	Lactobacillales	Streptococcaceae	Streptococcus	2.81677	0.374598	6.19882e-12
	Feces cattle	QBT vs QPS	DENOVO3530	Bacteria	Firmicutes	Clostridia	Christensenellales	Christensenellaceae	Christensenellaceae_R-7_group	1.58839	0.586832	0.0454571
	Feces cattle	QBT vs QPS	DENOVO2960	Bacteria	Firmicutes	Clostridia	Christensenellales	Christensenellaceae	Christensenellaceae_R-7_group	1.8425	0.646295	0.0330933
	Feces cattle	QBT vs QPS	DENOVO4390	Bacteria	Firmicutes	Clostridia	Christensenellales	Christensenellaceae	Christensenellaceae_R-7_group	2.23703	0.835179	0.0481513
	Feces cattle	QBT vs QPS	DENOVO3353	Bacteria	Firmicutes	Clostridia	Clostridia_vadinBB60_group	Clostridia_vadinBB60_group_fa	Clostridia_vadinBB60_group_ge	-2.62986	0.855412	0.0195584
	Feces cattle	QBT vs QPS	DENOVO1430	Bacteria	Firmicutes	Clostridia	Clostridia_vadinBB60_group	Clostridia_vadinBB60_group_fa	Clostridia_vadinBB60_group_ge	-1.33647	0.423276	0.0160802
	Feces cattle	QBT vs QPS	DENOVO1256	Bacteria	Firmicutes	Clostridia	Clostridia_vadinBB60_group	Clostridia_vadinBB60_group_fa	Clostridia_vadinBB60_group_ge	-1.08515	0.368373	0.0263635
	Feces cattle	QBT vs QPS	DENOVO1117	Bacteria	Firmicutes	Clostridia	Clostridia_vadinBB60_group	Clostridia_vadinBB60_group_fa	Clostridia_vadinBB60_group_ge	-1.07245	0.351087	0.0203771
	Feces cattle	QBT vs QPS	DENOVO760	Bacteria	Firmicutes	Clostridia	Clostridia_vadinBB60_group	Clostridia_vadinBB60_group_fa	Clostridia_vadinBB60_group_ge	-0.751544	0.282567	0.0496526
	Feces cattle	QBT vs QPS	DENOVO2206	Bacteria	Firmicutes	Clostridia	Clostridiales	Clostridiaceae	Clostridium_sensu_stricto_1	-2.3264	0.733609	0.015554
	Feces cattle	QBT vs QPS	DENOVO4291	Bacteria	Firmicutes	Clostridia	Lachnospirales	Lachnospiraceae	Acetitomaculum	5.74195	1.28506	0.000218999
	Feces cattle	QBT vs QPS	DENOVO26453	Bacteria	Firmicutes	Clostridia	Lachnospirales	Lachnospiraceae	Dorea	1.94309	0.615823	0.0160897
	Feces cattle	QBT vs QPS	DENOVO2254	Bacteria	Firmicutes	Clostridia	Lachnospirales	Lachnospiraceae	Lachnospiraceae_ge	1.63697	0.543145	0.0218427
	Feces cattle	QBT vs QPS	DENOVO989	Bacteria	Firmicutes	Clostridia	Lachnospirales	Lachnospiraceae	Lachnospiraceae_NK3A20_group	1.8199	0.399235	0.00015098
	Feces cattle	QBT vs QPS	DENOVO3096	Bacteria	Firmicutes	Clostridia	Lachnospirales	Lachnospiraceae	Lachnospiraceae_unclassified	-2.03174	0.649749	0.0173661
	Feces cattle	QBT vs QPS	DENOVO1676	Bacteria	Firmicutes	Clostridia	Lachnospirales	Lachnospiraceae	Lachnospiraceae_unclassified	-1.96974	0.531232	0.00309296
	Feces cattle	QBT vs QPS	DENOVO1374	Bacteria	Firmicutes	Clostridia	Lachnospirales	Lachnospiraceae	Lachnospiraceae_unclassified	-0.965306	0.361677	0.0488871
	Feces cattle	QBT vs QPS	DENOVO478	Bacteria	Firmicutes	Clostridia	Lachnospirales	Lachnospiraceae	Lachnospiraceae_unclassified	0.642846	0.206078	0.0175801
	Feces cattle	QBT vs QPS	DENOVO783	Bacteria	Firmicutes	Clostridia	Lachnospirales	Lachnospiraceae	Lachnospiraceae_unclassified	0.793476	0.259357	0.0202067
	Feces cattle	QBT vs QPS	DENOVO265	Bacteria	Firmicutes	Clostridia	Lachnospirales	Lachnospiraceae	Lachnospiraceae_unclassified	0.837784	0.190136	0.000275161
	Feces cattle	QBT vs QPS	DENOVO961	Bacteria	Firmicutes	Clostridia	Lachnospirales	Lachnospiraceae	Lachnospiraceae_unclassified	1.16964	0.410422	0.0330933
	Feces cattle	QBT vs QPS	DENOVO1436	Bacteria	Firmicutes	Clostridia	Lachnospirales	Lachnospiraceae	Lachnospiraceae_unclassified	1.63715	0.472727	0.00646273
	Feces cattle	QBT vs QPS	DENOVO2192	Bacteria	Firmicutes	Clostridia	Lachnospirales	Lachnospiraceae	Lachnospiraceae_unclassified	2.04202	0.510296	0.00124537
	Feces cattle	QBT vs QPS	DENOVO5403	Bacteria	Firmicutes	Clostridia	Lachnospirales	Lachnospiraceae	Lachnospiraceae_unclassified	2.06809	0.770282	0.0474576
	Feces cattle	QBT vs QPS	DENOVO2499	Bacteria	Firmicutes	Clostridia	Lachnospirales	Lachnospiraceae	Lachnospiraceae_unclassified	2.26673	0.599516	0.00251524
	Feces cattle	QBT vs QPS	DENOVO3545	Bacteria	Firmicutes	Clostridia	Lachnospirales	Lachnospiraceae	Lachnospiraceae_unclassified	2.47257	0.818708	0.0216005
	Feces cattle	QBT vs QPS	DENOVO3374	Bacteria	Firmicutes	Clostridia	Lachnospirales	Lachnospiraceae	Lachnospiraceae_unclassified	2.86159	0.786408	0.00371544
	Feces cattle	QBT vs QPS	DENOVO4206	Bacteria	Firmicutes	Clostridia	Lachnospirales	Lachnospiraceae	Lachnospiraceae_unclassified	4.9264	1.27667	0.00203576
	Feces cattle	QBT vs QPS	DENOVO832	Bacteria	Firmicutes	Clostridia	Monoglobales	Monoglobaceae	Monoglobus	0.969673	0.319178	0.0211433
	Feces cattle	QBT vs QPS	DENOVO1640	Bacteria	Firmicutes	Clostridia	Oscillospirales	Hungateiclostridiaceae	Saccharofermentans	3.10593	0.606434	1.19933e-05
	Feces cattle	QBT vs QPS	DENOVO332	Bacteria	Firmicutes	Clostridia	Oscillospirales	Oscillospiraceae	NK4A214_group	0.625917	0.198674	0.0161358
	Feces cattle	QBT vs QPS	DENOVO1962	Bacteria	Firmicutes	Clostridia	Oscillospirales	Oscillospiraceae	NK4A214_group	2.76116	0.585117	8.07489e-05
	Feces cattle	QBT vs QPS	DENOVO2975	Bacteria	Firmicutes	Clostridia	Oscillospirales	Oscillospiraceae	NK4A214_group	2.95497	0.773571	0.00219749
	Feces cattle	QBT vs QPS	DENOVO1833	Bacteria	Firmicutes	Clostridia	Oscillospirales	Oscillospiraceae	NK4A214_group	3.07907	0.659107	9.95227e-05
	Feces cattle	QBT vs QPS	DENOVO726	Bacteria	Firmicutes	Clostridia	Oscillospirales	Oscillospiraceae	Oscillibacter	0.752924	0.272283	0.0398725
	Feces cattle	QBT vs QPS	DENOVO331	Bacteria	Firmicutes	Clostridia	Oscillospirales	Oscillospiraceae	Oscillospiraceae_unclassified	0.514674	0.191225	0.0471597
	Feces cattle	QBT vs QPS	DENOVO1031	Bacteria	Firmicutes	Clostridia	Oscillospirales	Oscillospiraceae	Oscillospiraceae_unclassified	0.903835	0.321197	0.035845
	Feces cattle	QBT vs QPS	DENOVO943	Bacteria	Firmicutes	Clostridia	Oscillospirales	Oscillospiraceae	UCG-002	1.27598	0.35168	0.00383538
	Feces cattle	QBT vs QPS	DENOVO23563	Bacteria	Firmicutes	Clostridia	Oscillospirales	Oscillospiraceae	UCG-005	-1.2329	0.453404	0.0445176
	Feces cattle	QBT vs QPS	DENOVO17	Bacteria	Firmicutes	Clostridia	Oscillospirales	Oscillospiraceae	UCG-005	0.377229	0.0864808	0.000325539
	Feces cattle	QBT vs QPS	DENOVO157	Bacteria	Firmicutes	Clostridia	Oscillospirales	Oscillospiraceae	UCG-005	0.393999	0.129923	0.0212726
	Feces cattle	QBT vs QPS	DENOVO126	Bacteria	Firmicutes	Clostridia	Oscillospirales	Oscillospiraceae	UCG-005	0.422341	0.118113	0.00452767
	Feces cattle	QBT vs QPS	DENOVO165	Bacteria	Firmicutes	Clostridia	Oscillospirales	Oscillospiraceae	UCG-005	0.434602	0.142073	0.0202067
	Feces cattle	QBT vs QPS	DENOVO307	Bacteria	Firmicutes	Clostridia	Oscillospirales	Oscillospiraceae	UCG-005	0.577653	0.191132	0.0216005
	Feces cattle	QBT vs QPS	DENOVO137	Bacteria	Firmicutes	Clostridia	Oscillospirales	Oscillospiraceae	UCG-005	0.591287	0.136762	0.000381368
	Feces cattle	QBT vs QPS	DENOVO838	Bacteria	Firmicutes	Clostridia	Oscillospirales	Oscillospiraceae	UCG-005	0.828054	0.306373	0.0457912
	Feces cattle	QBT vs QPS	DENOVO124	Bacteria	Firmicutes	Clostridia	Oscillospirales	Oscillospiraceae	UCG-005	1.2365	0.133959	4.93314e-18
	Feces cattle	QBT vs QPS	DENOVO486	Bacteria	Firmicutes	Clostridia	Oscillospirales	Oscillospirales_fa	Oscillospirales_ge	-0.958434	0.194401	3.08596e-05
	Feces cattle	QBT vs QPS	DENOVO388	Bacteria	Firmicutes	Clostridia	Oscillospirales	Oscillospirales_fa	Oscillospirales_ge	-0.758455	0.216354	0.00560819
	Feces cattle	QBT vs QPS	DENOVO448	Bacteria	Firmicutes	Clostridia	Oscillospirales	Oscillospirales_fa	Oscillospirales_ge	0.575392	0.211681	0.0445176
	Feces cattle	QBT vs QPS	DENOVO337	Bacteria	Firmicutes	Clostridia	Oscillospirales	Oscillospirales_fa	Oscillospirales_ge	0.616426	0.18751	0.010891
	Feces cattle	QBT vs QPS	DENOVO1126	Bacteria	Firmicutes	Clostridia	Oscillospirales	Oscillospirales_fa	Oscillospirales_ge	1.04999	0.34507	0.0210633
	Feces cattle	QBT vs QPS	DENOVO2373	Bacteria	Firmicutes	Clostridia	Oscillospirales	Oscillospirales_fa	Oscillospirales_ge	1.40603	0.478676	0.0267939
	Feces cattle	QBT vs QPS	DENOVO2475	Bacteria	Firmicutes	Clostridia	Oscillospirales	Oscillospirales_fa	Oscillospirales_ge	2.02895	0.609929	0.00968601
	Feces cattle	QBT vs QPS	DENOVO2559	Bacteria	Firmicutes	Clostridia	Oscillospirales	Oscillospirales_unclassified	Oscillospirales_unclassified	-1.66911	0.573191	0.0285005
	Feces cattle	QBT vs QPS	DENOVO4086	Bacteria	Firmicutes	Clostridia	Oscillospirales	Oscillospirales_unclassified	Oscillospirales_unclassified	2.68737	0.883879	0.0211032
	Feces cattle	QBT vs QPS	DENOVO1009	Bacteria	Firmicutes	Clostridia	Oscillospirales	Ruminococcaceae	Candidatus_Soleaferrea	1.07053	0.361451	0.0253185
	Feces cattle	QBT vs QPS	DENOVO1390	Bacteria	Firmicutes	Clostridia	Oscillospirales	Ruminococcaceae	Candidatus_Soleaferrea	1.4992	0.405622	0.00317637
	Feces cattle	QBT vs QPS	DENOVO140	Bacteria	Firmicutes	Clostridia	Oscillospirales	Ruminococcaceae	uncultured	-0.491782	0.120949	0.000959756
	Feces cattle	QBT vs QPS	DENOVO3566	Bacteria	Firmicutes	Clostridia	Oscillospirales	UCG-010	UCG-010_ge	-3.04363	0.974083	0.0173885
	Feces cattle	QBT vs QPS	DENOVO2764	Bacteria	Firmicutes	Clostridia	Oscillospirales	UCG-010	UCG-010_ge	-1.84687	0.578445	0.0145354
	Feces cattle	QBT vs QPS	DENOVO1502	Bacteria	Firmicutes	Clostridia	Oscillospirales	UCG-010	UCG-010_ge	-1.71782	0.412785	0.000712481
	Feces cattle	QBT vs QPS	DENOVO1561	Bacteria	Firmicutes	Clostridia	Oscillospirales	UCG-010	UCG-010_ge	-1.70048	0.445139	0.00219749
	Feces cattle	QBT vs QPS	DENOVO2567	Bacteria	Firmicutes	Clostridia	Oscillospirales	UCG-010	UCG-010_ge	-1.67647	0.488049	0.00694363
	Feces cattle	QBT vs QPS	DENOVO3271	Bacteria	Firmicutes	Clostridia	Oscillospirales	UCG-010	UCG-010_ge	-1.65911	0.612627	0.0454571
	Feces cattle	QBT vs QPS	DENOVO2926	Bacteria	Firmicutes	Clostridia	Oscillospirales	UCG-010	UCG-010_ge	-1.64289	0.611785	0.0474576
	Feces cattle	QBT vs QPS	DENOVO2411	Bacteria	Firmicutes	Clostridia	Oscillospirales	UCG-010	UCG-010_ge	-1.63957	0.484899	0.00806889
	Feces cattle	QBT vs QPS	DENOVO1287	Bacteria	Firmicutes	Clostridia	Oscillospirales	UCG-010	UCG-010_ge	-1.60278	0.417691	0.00211964
	Feces cattle	QBT vs QPS	DENOVO1576	Bacteria	Firmicutes	Clostridia	Oscillospirales	UCG-010	UCG-010_ge	-1.57727	0.424056	0.00301506
	Feces cattle	QBT vs QPS	DENOVO1822	Bacteria	Firmicutes	Clostridia	Oscillospirales	UCG-010	UCG-010_ge	-1.46602	0.447517	0.0111913
	Feces cattle	QBT vs QPS	DENOVO2768	Bacteria	Firmicutes	Clostridia	Oscillospirales	UCG-010	UCG-010_ge	-1.43641	0.43023	0.00934161
	Feces cattle	QBT vs QPS	DENOVO1965	Bacteria	Firmicutes	Clostridia	Oscillospirales	UCG-010	UCG-010_ge	-1.3443	0.40772	0.0106009
	Feces cattle	QBT vs QPS	DENOVO1230	Bacteria	Firmicutes	Clostridia	Oscillospirales	UCG-010	UCG-010_ge	-1.27596	0.360426	0.00509422
	Feces cattle	QBT vs QPS	DENOVO1056	Bacteria	Firmicutes	Clostridia	Oscillospirales	UCG-010	UCG-010_ge	-1.24093	0.346466	0.00450571
	Feces cattle	QBT vs QPS	DENOVO2242	Bacteria	Firmicutes	Clostridia	Oscillospirales	UCG-010	UCG-010_ge	-1.22512	0.459312	0.0489185
	Feces cattle	QBT vs QPS	DENOVO298	Bacteria	Firmicutes	Clostridia	Oscillospirales	UCG-010	UCG-010_ge	-1.15317	0.18912	6.31155e-08
	Feces cattle	QBT vs QPS	DENOVO825	Bacteria	Firmicutes	Clostridia	Oscillospirales	UCG-010	UCG-010_ge	-1.05289	0.300763	0.00566413
	Feces cattle	QBT vs QPS	DENOVO1124	Bacteria	Firmicutes	Clostridia	Oscillospirales	UCG-010	UCG-010_ge	-1.02979	0.369185	0.0375579
	Feces cattle	QBT vs QPS	DENOVO326	Bacteria	Firmicutes	Clostridia	Oscillospirales	UCG-010	UCG-010_ge	-1.01784	0.177492	5.11619e-07
	Feces cattle	QBT vs QPS	DENOVO660	Bacteria	Firmicutes	Clostridia	Oscillospirales	UCG-010	UCG-010_ge	-1.01192	0.2706	0.00288306
	Feces cattle	QBT vs QPS	DENOVO1051	Bacteria	Firmicutes	Clostridia	Oscillospirales	UCG-010	UCG-010_ge	-0.994448	0.320123	0.0181299
	Feces cattle	QBT vs QPS	DENOVO237	Bacteria	Firmicutes	Clostridia	Oscillospirales	UCG-010	UCG-010_ge	-0.979379	0.157204	2.84729e-08
	Feces cattle	QBT vs QPS	DENOVO1377	Bacteria	Firmicutes	Clostridia	Oscillospirales	UCG-010	UCG-010_ge	-0.97515	0.346873	0.0359674
	Feces cattle	QBT vs QPS	DENOVO1104	Bacteria	Firmicutes	Clostridia	Oscillospirales	UCG-010	UCG-010_ge	-0.962062	0.342419	0.0359739
	Feces cattle	QBT vs QPS	DENOVO517	Bacteria	Firmicutes	Clostridia	Oscillospirales	UCG-010	UCG-010_ge	-0.959655	0.225657	0.000491118
	Feces cattle	QBT vs QPS	DENOVO1050	Bacteria	Firmicutes	Clostridia	Oscillospirales	UCG-010	UCG-010_ge	-0.904359	0.306902	0.0263635
	Feces cattle	QBT vs QPS	DENOVO766	Bacteria	Firmicutes	Clostridia	Oscillospirales	UCG-010	UCG-010_ge	-0.880717	0.266055	0.0101895
	Feces cattle	QBT vs QPS	DENOVO385	Bacteria	Firmicutes	Clostridia	Oscillospirales	UCG-010	UCG-010_ge	-0.81453	0.184121	0.000258219
	Feces cattle	QBT vs QPS	DENOVO875	Bacteria	Firmicutes	Clostridia	Oscillospirales	UCG-010	UCG-010_ge	-0.804136	0.293471	0.0428493
	Feces cattle	QBT vs QPS	DENOVO914	Bacteria	Firmicutes	Clostridia	Oscillospirales	UCG-010	UCG-010_ge	-0.794768	0.272871	0.0285005
	Feces cattle	QBT vs QPS	DENOVO511	Bacteria	Firmicutes	Clostridia	Oscillospirales	UCG-010	UCG-010_ge	-0.723324	0.209992	0.00676966
	Feces cattle	QBT vs QPS	DENOVO733	Bacteria	Firmicutes	Clostridia	Oscillospirales	UCG-010	UCG-010_ge	-0.701142	0.250539	0.0368658
	Feces cattle	QBT vs QPS	DENOVO368	Bacteria	Firmicutes	Clostridia	Oscillospirales	UCG-010	UCG-010_ge	-0.676418	0.189474	0.00458782
	Feces cattle	QBT vs QPS	DENOVO514	Bacteria	Firmicutes	Clostridia	Oscillospirales	UCG-010	UCG-010_ge	-0.672967	0.238459	0.0351184
	Feces cattle	QBT vs QPS	DENOVO278	Bacteria	Firmicutes	Clostridia	Oscillospirales	UCG-010	UCG-010_ge	-0.499846	0.165566	0.0216005
	Feces cattle	QBT vs QPS	DENOVO1180	Bacteria	Firmicutes	Clostridia	Peptostreptococcales-Tissierellales	Anaerovoracaceae	Anaerovorax	1.02972	0.351183	0.0270975
	Feces cattle	QBT vs QPS	DENOVO341	Bacteria	Firmicutes	Clostridia	Peptostreptococcales-Tissierellales	Anaerovoracaceae	Family_XIII_AD3011_group	0.608408	0.176653	0.00676966
	Feces cattle	QBT vs QPS	DENOVO1296	Bacteria	Firmicutes	Clostridia	Peptostreptococcales-Tissierellales	Anaerovoracaceae	Family_XIII_AD3011_group	1.771	0.431818	0.000875241
	Feces cattle	QBT vs QPS	DENOVO1913	Bacteria	Firmicutes	Clostridia	Peptostreptococcales-Tissierellales	Anaerovoracaceae	Family_XIII_AD3011_group	2.25047	0.629318	0.00452767
	Feces cattle	QBT vs QPS	DENOVO3202	Bacteria	Firmicutes	Clostridia	Peptostreptococcales-Tissierellales	Anaerovoracaceae	Family_XIII_AD3011_group	2.62542	0.683367	0.00211964
	Feces cattle	QBT vs QPS	DENOVO232	Bacteria	Firmicutes	Clostridia	Peptostreptococcales-Tissierellales	Anaerovoracaceae	Mogibacterium	1.39322	0.190786	2.75744e-11
	Feces cattle	QBT vs QPS	DENOVO4050	Bacteria	Firmicutes	Clostridia	Peptostreptococcales-Tissierellales	Anaerovoracaceae	Mogibacterium	2.09932	0.741196	0.034538
	Feces cattle	QBT vs QPS	DENOVO722	Bacteria	Firmicutes	Clostridia	Peptostreptococcales-Tissierellales	Anaerovoracaceae	Mogibacterium	2.27469	0.363131	2.43848e-08
	Feces cattle	QBT vs QPS	DENOVO271	Bacteria	Firmicutes	Clostridia	Peptostreptococcales-Tissierellales	Peptostreptococcaceae	Paeniclostridium	-2.84437	0.305318	2.94737e-18
	Feces cattle	QBT vs QPS	DENOVO128	Bacteria	Firmicutes	Clostridia	Peptostreptococcales-Tissierellales	Peptostreptococcaceae	Peptostreptococcaceae_unclassified	-2.42386	0.159093	1.50438e-49
	Feces cattle	QBT vs QPS	DENOVO23687	Bacteria	Firmicutes	Clostridia	Peptostreptococcales-Tissierellales	Peptostreptococcaceae	Peptostreptococcaceae_unclassified	-2.18046	0.721829	0.0216005
	Feces cattle	QBT vs QPS	DENOVO74	Bacteria	Firmicutes	Clostridia	Peptostreptococcales-Tissierellales	Peptostreptococcaceae	Romboutsia	-2.96932	0.155109	1.60967e-78
	Feces cattle	QBT vs QPS	DENOVO270	Bacteria	Firmicutes	Clostridia	Peptostreptococcales-Tissierellales	Peptostreptococcaceae	Romboutsia	-2.56891	0.223039	3.93201e-28
	Feces cattle	QBT vs QPS	DENOVO520	Bacteria	Firmicutes	Clostridia	Peptostreptococcales-Tissierellales	Peptostreptococcaceae	Romboutsia	-1.8915	0.206827	9.68029e-18
	Feces cattle	QBT vs QPS	DENOVO858	Bacteria	Firmicutes	Clostridia	Peptostreptococcales-Tissierellales	Peptostreptococcaceae	Terrisporobacter	-1.58851	0.332158	6.34389e-05
	Feces cattle	QBT vs QPS	DENOVO2208	Bacteria	Firmicutes	Clostridia	Peptostreptococcales-Tissierellales	Peptostreptococcaceae	Terrisporobacter	-1.42229	0.52186	0.0441695
	Feces cattle	QBT vs QPS	DENOVO272	Bacteria	Firmicutes	Negativicutes	Acidaminococcales	Acidaminococcaceae	Phascolarctobacterium	0.567387	0.187346	0.0214281
	Feces cattle	QBT vs QPS	DENOVO186	Bacteria	Firmicutes	Negativicutes	Acidaminococcales	Acidaminococcaceae	Phascolarctobacterium	0.816137	0.151297	3.14997e-06
	Feces cattle	QBT vs QPS	DENOVO420	Bacteria	Proteobacteria	Gammaproteobacteria	Pseudomonadales	Moraxellaceae	Acinetobacter	0.707656	0.206416	0.00700628
	Feces cattle	QBT vs QPS	DENOVO22	Bacteria	Proteobacteria	Gammaproteobacteria	Pseudomonadales	Moraxellaceae	Acinetobacter	0.820756	0.0885596	3.9752e-18
	Feces cattle	QBT vs QPS	DENOVO16818	Bacteria	Proteobacteria	Gammaproteobacteria	Pseudomonadales	Moraxellaceae	Acinetobacter	2.88828	1.00713	0.0318669
	Feces cattle	QBT vs QPS	DENOVO5153	Bacteria	Spirochaetota	Spirochaetia	Spirochaetales	Spirochaetaceae	Treponema	-2.24849	0.825934	0.0443724
	Feces cattle	QBT vs QPS	DENOVO1599	Bacteria	Spirochaetota	Spirochaetia	Spirochaetales	Spirochaetaceae	Treponema	-1.77173	0.403308	0.000287335
	Feces cattle	QBT vs QPS	DENOVO2310	Bacteria	Spirochaetota	Spirochaetia	Spirochaetales	Spirochaetaceae	Treponema	-1.37726	0.479304	0.0314705
	Feces cattle	QBT vs QPS	DENOVO1541	Bacteria	Spirochaetota	Spirochaetia	Spirochaetales	Spirochaetaceae	Treponema	-1.33641	0.428993	0.0177154
	Feces cattle	QBT vs QPS	DENOVO984	Bacteria	Spirochaetota	Spirochaetia	Spirochaetales	Spirochaetaceae	Treponema	-1.2283	0.323447	0.00237893
	Feces cattle	QBT vs QPS	DENOVO1105	Bacteria	Verrucomicrobiota	Kiritimatiellae	WCHB1-41	WCHB1-41_fa	WCHB1-41_ge	-0.956496	0.35025	0.0438544
	Feces cattle	QBT vs QPS	DENOVO593	Bacteria	Verrucomicrobiota	Kiritimatiellae	WCHB1-41	WCHB1-41_fa	WCHB1-41_ge	-0.852248	0.230153	0.00312194
	Feces cattle	QBT vs QPS	DENOVO57	Bacteria	Verrucomicrobiota	Kiritimatiellae	WCHB1-41	WCHB1-41_fa	WCHB1-41_ge	-0.528782	0.0881366	1.11474e-07
	Feces cattle	QBT vs QPS	DENOVO3147	Bacteria	Verrucomicrobiota	Kiritimatiellae	WCHB1-41	WCHB1-41_fa	WCHB1-41_ge	2.98237	0.763306	0.00175389
	Feces cattle	QBT vs QPS	DENOVO2776	Bacteria	Verrucomicrobiota	Kiritimatiellae	WCHB1-41	WCHB1-41_fa	WCHB1-41_ge	3.29807	0.854556	0.00203576
	Feces cattle	QBT vs QPS	DENOVO3256	Bacteria	Verrucomicrobiota	Kiritimatiellae	WCHB1-41	WCHB1-41_fa	WCHB1-41_ge	3.48882	0.852203	0.000875302
	Feces cattle	QBT vs QPS	DENOVO4439	Bacteria	Verrucomicrobiota	Kiritimatiellae	WCHB1-41	WCHB1-41_fa	WCHB1-41_ge	3.97767	1.12438	0.00509832
	Feces cattle	QBT vs QPS	DENOVO3382	Bacteria	Verrucomicrobiota	Kiritimatiellae	WCHB1-41	WCHB1-41_fa	WCHB1-41_ge	4.18878	0.903479	0.000112979
	Feces cattle	QBT vs QPS	DENOVO4285	Bacteria	Verrucomicrobiota	Kiritimatiellae	WCHB1-41	WCHB1-41_fa	WCHB1-41_ge	4.4402	1.29444	0.00700628
	Feces cattle	QBT vs QPS	DENOVO4131	Bacteria	Verrucomicrobiota	Kiritimatiellae	WCHB1-41	WCHB1-41_fa	WCHB1-41_ge	4.7029	1.28696	0.00359026
	Feces cattle	QBT vs QPS	DENOVO4262	Bacteria	Verrucomicrobiota	Kiritimatiellae	WCHB1-41	WCHB1-41_fa	WCHB1-41_ge	5.08761	1.28644	0.00147662
	Feces cattle	QBT vs QPS	DENOVO4786	Bacteria	Verrucomicrobiota	Lentisphaeria	Victivallales	vadinBE97	vadinBE97_ge	4.31837	1.12386	0.00211964
	Feces cattle	QBT vs QPS	DENOVO1722	Bacteria	Verrucomicrobiota	Lentisphaeria	Victivallales	Victivallaceae	Victivallaceae_ge	-1.14232	0.403994	0.0348812
	Feces cattle	QBT vs QPS	DENOVO1084	Bacteria	Verrucomicrobiota	Lentisphaeria	Victivallales	Victivallaceae	Victivallaceae_ge	-1.1331	0.303658	0.00290476
	Feces cattle	QBT vs QPS	DENOVO247	Bacteria	Verrucomicrobiota	Verrucomicrobiae	Verrucomicrobiales	Akkermansiaceae	Akkermansia	1.07916	0.207488	8.2937e-06
	Feces cattle	QBT vs QPS	DENOVO129	Bacteria	Verrucomicrobiota	Verrucomicrobiae	Verrucomicrobiales	Akkermansiaceae	Akkermansia	1.09941	0.161572	7.82284e-10
	Feces cattle	QBT vs QPS	DENOVO723	Bacteria	Verrucomicrobiota	Verrucomicrobiae	Verrucomicrobiales	Akkermansiaceae	Akkermansia	1.15542	0.341131	0.0079619
	Feces cattle	QBT vs QPS	DENOVO1269	Bacteria	Verrucomicrobiota	Verrucomicrobiae	Verrucomicrobiales	Akkermansiaceae	Akkermansia	1.16611	0.418669	0.0378502
	Feces cattle	QBT vs QPS	DENOVO532	Bacteria	Verrucomicrobiota	Verrucomicrobiae	Verrucomicrobiales	Akkermansiaceae	Akkermansia	1.28803	0.260218	2.86373e-05
	Feces cattle	QBT vs QST	DENOVO111	Archaea	Euryarchaeota	Methanobacteria	Methanobacteriales	Methanobacteriaceae	Methanobrevibacter	1.02231	0.113245	5.93211e-17
	Feces cattle	QBT vs QST	DENOVO1557	Bacteria	Actinobacteriota	Coriobacteriia	Coriobacteriales	Atopobiaceae	Atopobium	1.67476	0.393407	0.000591158
	Feces cattle	QBT vs QST	DENOVO979	Bacteria	Actinobacteriota	Coriobacteriia	Coriobacteriales	Atopobiaceae	Olsenella	1.02816	0.318617	0.0128611
	Feces cattle	QBT vs QST	DENOVO1692	Bacteria	Actinobacteriota	Coriobacteriia	Coriobacteriales	Atopobiaceae	Olsenella	1.38206	0.400035	0.00774289
	Feces cattle	QBT vs QST	DENOVO1347	Bacteria	Actinobacteriota	Coriobacteriia	Coriobacteriales	Eggerthellaceae	DNF00809	1.34622	0.38592	0.00705535
	Feces cattle	QBT vs QST	DENOVO1634	Bacteria	Actinobacteriota	Coriobacteriia	Coriobacteriales	Eggerthellaceae	DNF00809	1.6376	0.474986	0.00786964
	Feces cattle	QBT vs QST	DENOVO4489	Bacteria	Actinobacteriota	Coriobacteriia	Coriobacteriales	Eggerthellaceae	DNF00809	2.22906	0.732866	0.0209026
	Feces cattle	QBT vs QST	DENOVO83	Bacteria	Bacteroidota	Bacteroidia	Bacteroidales	Bacteroidaceae	Bacteroides	0.39466	0.115902	0.00867042
	Feces cattle	QBT vs QST	DENOVO134	Bacteria	Bacteroidota	Bacteroidia	Bacteroidales	Bacteroidaceae	Bacteroides	0.459869	0.121299	0.0027349
	Feces cattle	QBT vs QST	DENOVO130	Bacteria	Bacteroidota	Bacteroidia	Bacteroidales	Bacteroidaceae	Bacteroides	0.46442	0.123827	0.00303787
	Feces cattle	QBT vs QST	DENOVO536	Bacteria	Bacteroidota	Bacteroidia	Bacteroidales	Bacteroidaceae	Bacteroides	0.607729	0.217576	0.0404941
	Feces cattle	QBT vs QST	DENOVO419	Bacteria	Bacteroidota	Bacteroidia	Bacteroidales	Bacteroidaceae	Bacteroides	0.640768	0.19125	0.00999355
	Feces cattle	QBT vs QST	DENOVO491	Bacteria	Bacteroidota	Bacteroidia	Bacteroidales	Bacteroidaceae	Bacteroides	0.645982	0.229974	0.0393913
	Feces cattle	QBT vs QST	DENOVO226	Bacteria	Bacteroidota	Bacteroidia	Bacteroidales	Bacteroidaceae	Bacteroides	0.665561	0.154841	0.000527948
	Feces cattle	QBT vs QST	DENOVO324	Bacteria	Bacteroidota	Bacteroidia	Bacteroidales	Bacteroidaceae	Bacteroides	0.73646	0.195356	0.00288726
	Feces cattle	QBT vs QST	DENOVO120	Bacteria	Bacteroidota	Bacteroidia	Bacteroidales	Bacteroidaceae	Bacteroides	0.739628	0.110405	3.14324e-09
	Feces cattle	QBT vs QST	DENOVO468	Bacteria	Bacteroidota	Bacteroidia	Bacteroidales	Bacteroidaceae	Bacteroides	0.897852	0.239512	0.00303787
	Feces cattle	QBT vs QST	DENOVO1903	Bacteria	Bacteroidota	Bacteroidia	Bacteroidales	Bacteroidaceae	Bacteroides	1.64766	0.545864	0.0222728
	Feces cattle	QBT vs QST	DENOVO1093	Bacteria	Bacteroidota	Bacteroidia	Bacteroidales	Bacteroidales_RF16_group	Bacteroidales_RF16_group_ge	-0.951045	0.319961	0.0252487
	Feces cattle	QBT vs QST	DENOVO528	Bacteria	Bacteroidota	Bacteroidia	Bacteroidales	Bacteroidales_RF16_group	Bacteroidales_RF16_group_ge	-0.621202	0.229537	0.0480349
	Feces cattle	QBT vs QST	DENOVO358	Bacteria	Bacteroidota	Bacteroidia	Bacteroidales	Bacteroidales_RF16_group	Bacteroidales_RF16_group_ge	-0.535958	0.161212	0.010675
	Feces cattle	QBT vs QST	DENOVO178	Bacteria	Bacteroidota	Bacteroidia	Bacteroidales	Bacteroidales_RF16_group	Bacteroidales_RF16_group_ge	-0.36042	0.130627	0.0429866
	Feces cattle	QBT vs QST	DENOVO441	Bacteria	Bacteroidota	Bacteroidia	Bacteroidales	Bacteroidales_unclassified	Bacteroidales_unclassified	0.811474	0.208719	0.002085
	Feces cattle	QBT vs QST	DENOVO213	Bacteria	Bacteroidota	Bacteroidia	Bacteroidales	p-2534-18B5_gut_group	p-2534-18B5_gut_group_ge	0.515662	0.15144	0.00867042
	Feces cattle	QBT vs QST	DENOVO377	Bacteria	Bacteroidota	Bacteroidia	Bacteroidales	p-2534-18B5_gut_group	p-2534-18B5_gut_group_ge	0.900177	0.169702	8.97494e-06
	Feces cattle	QBT vs QST	DENOVO97	Bacteria	Bacteroidota	Bacteroidia	Bacteroidales	Prevotellaceae	Alloprevotella	0.498659	0.10065	4.66448e-05
	Feces cattle	QBT vs QST	DENOVO433	Bacteria	Bacteroidota	Bacteroidia	Bacteroidales	Prevotellaceae	Alloprevotella	0.935681	0.181719	1.96359e-05
	Feces cattle	QBT vs QST	DENOVO202	Bacteria	Bacteroidota	Bacteroidia	Bacteroidales	Prevotellaceae	Alloprevotella	1.02984	0.157115	6.84099e-09
	Feces cattle	QBT vs QST	DENOVO219	Bacteria	Bacteroidota	Bacteroidia	Bacteroidales	Prevotellaceae	Prevotellaceae_UCG-003	0.674857	0.160734	0.000739981
	Feces cattle	QBT vs QST	DENOVO292	Bacteria	Bacteroidota	Bacteroidia	Bacteroidales	Prevotellaceae	Prevotellaceae_UCG-003	0.72953	0.193087	0.00284282
	Feces cattle	QBT vs QST	DENOVO523	Bacteria	Bacteroidota	Bacteroidia	Bacteroidales	Prevotellaceae	Prevotellaceae_UCG-003	0.843582	0.270095	0.0169695
	Feces cattle	QBT vs QST	DENOVO804	Bacteria	Bacteroidota	Bacteroidia	Bacteroidales	Prevotellaceae	Prevotellaceae_UCG-003	0.906094	0.296337	0.0199443
	Feces cattle	QBT vs QST	DENOVO404	Bacteria	Bacteroidota	Bacteroidia	Bacteroidales	Prevotellaceae	Prevotellaceae_UCG-003	0.999211	0.201248	4.63536e-05
	Feces cattle	QBT vs QST	DENOVO336	Bacteria	Bacteroidota	Bacteroidia	Bacteroidales	Prevotellaceae	Prevotellaceae_UCG-003	1.10581	0.198763	2.38022e-06
	Feces cattle	QBT vs QST	DENOVO588	Bacteria	Bacteroidota	Bacteroidia	Bacteroidales	Prevotellaceae	Prevotellaceae_UCG-003	1.13024	0.230928	6.05249e-05
	Feces cattle	QBT vs QST	DENOVO380	Bacteria	Bacteroidota	Bacteroidia	Bacteroidales	Prevotellaceae	Prevotellaceae_UCG-003	1.32577	0.219042	1.60338e-07
	Feces cattle	QBT vs QST	DENOVO224	Bacteria	Bacteroidota	Bacteroidia	Bacteroidales	Prevotellaceae	Prevotellaceae_UCG-003	1.35572	0.155539	7.76044e-16
	Feces cattle	QBT vs QST	DENOVO43	Bacteria	Bacteroidota	Bacteroidia	Bacteroidales	Prevotellaceae	Prevotellaceae_UCG-004	0.357209	0.080256	0.000349871
	Feces cattle	QBT vs QST	DENOVO325	Bacteria	Bacteroidota	Bacteroidia	Bacteroidales	Prevotellaceae	Prevotellaceae_UCG-004	0.697896	0.213656	0.0121505
	Feces cattle	QBT vs QST	DENOVO651	Bacteria	Bacteroidota	Bacteroidia	Bacteroidales	Rikenellaceae	Alistipes	0.700246	0.254499	0.0437668
	Feces cattle	QBT vs QST	DENOVO2591	Bacteria	Bacteroidota	Bacteroidia	Bacteroidales	Rikenellaceae	Rikenellaceae_RC9_gut_group	-2.1335	0.658064	0.0123225
	Feces cattle	QBT vs QST	DENOVO484	Bacteria	Bacteroidota	Bacteroidia	Bacteroidales	Rikenellaceae	Rikenellaceae_RC9_gut_group	0.726701	0.183651	0.00170788
	Feces cattle	QBT vs QST	DENOVO831	Bacteria	Bacteroidota	Bacteroidia	Bacteroidales	uncultured	uncultured_ge	0.789176	0.255156	0.0183271
	Feces cattle	QBT vs QST	DENOVO1368	Bacteria	Bacteroidota	Bacteroidia	Bacteroidales	uncultured	uncultured_ge	1.05841	0.325983	0.0123225
	Feces cattle	QBT vs QST	DENOVO1483	Bacteria	Bacteroidota	Bacteroidia	Bacteroidales	uncultured	uncultured_ge	1.1486	0.409087	0.0393913
	Feces cattle	QBT vs QST	DENOVO1721	Bacteria	Bacteroidota	Bacteroidia	Flavobacteriales	Flavobacteriaceae	Flavobacterium	3.1782	0.736524	0.000512686
	Feces cattle	QBT vs QST	DENOVO568	Bacteria	Campylobacterota	Campylobacteria	Campylobacterales	Campylobacteraceae	Campylobacter	0.810623	0.241681	0.00999355
	Feces cattle	QBT vs QST	DENOVO339	Bacteria	Firmicutes	Bacilli	Bacillales	Bacillales_unclassified	Bacillales_unclassified	1.04892	0.281255	0.00319843
	Feces cattle	QBT vs QST	DENOVO1683	Bacteria	Firmicutes	Bacilli	Bacillales	Bacillales_unclassified	Bacillales_unclassified	1.60376	0.552285	0.0305262
	Feces cattle	QBT vs QST	DENOVO27	Bacteria	Firmicutes	Bacilli	Bacillales	Planococcaceae	Lysinibacillus	1.08558	0.108796	8.55421e-21
	Feces cattle	QBT vs QST	DENOVO114	Bacteria	Firmicutes	Bacilli	Bacillales	Planococcaceae	Planococcaceae_unclassified	0.995424	0.25616	0.002085
	Feces cattle	QBT vs QST	DENOVO152	Bacteria	Firmicutes	Bacilli	Bacillales	Planococcaceae	Planococcaceae_unclassified	1.04058	0.124159	1.01994e-14
	Feces cattle	QBT vs QST	DENOVO1618	Bacteria	Firmicutes	Bacilli	Bacillales	Planococcaceae	Planococcaceae_unclassified	1.76872	0.577241	0.0196493
	Feces cattle	QBT vs QST	DENOVO64	Bacteria	Firmicutes	Bacilli	Bacillales	Planococcaceae	Solibacillus	0.626342	0.109557	1.1258e-06
	Feces cattle	QBT vs QST	DENOVO90	Bacteria	Firmicutes	Bacilli	Bacillales	Planococcaceae	Solibacillus	1.20129	0.109333	2.96205e-25
	Feces cattle	QBT vs QST	DENOVO700	Bacteria	Firmicutes	Bacilli	Lactobacillales	Streptococcaceae	Streptococcus	3.30773	0.394712	1.01994e-14
	Feces cattle	QBT vs QST	DENOVO3530	Bacteria	Firmicutes	Clostridia	Christensenellales	Christensenellaceae	Christensenellaceae_R-7_group	2.40931	0.655487	0.00381349
	Feces cattle	QBT vs QST	DENOVO1626	Bacteria	Firmicutes	Clostridia	Clostridia_UCG-014	Clostridia_UCG-014_fa	Clostridia_UCG-014_ge	1.24009	0.433131	0.0339141
	Feces cattle	QBT vs QST	DENOVO2674	Bacteria	Firmicutes	Clostridia	Clostridia_UCG-014	Clostridia_UCG-014_fa	Clostridia_UCG-014_ge	1.36333	0.491004	0.0417334
	Feces cattle	QBT vs QST	DENOVO1603	Bacteria	Firmicutes	Clostridia	Clostridia_UCG-014	Clostridia_UCG-014_fa	Clostridia_UCG-014_ge	1.52233	0.445194	0.00847003
	Feces cattle	QBT vs QST	DENOVO2817	Bacteria	Firmicutes	Clostridia	Clostridia_UCG-014	Clostridia_UCG-014_fa	Clostridia_UCG-014_ge	1.6863	0.621491	0.0475008
	Feces cattle	QBT vs QST	DENOVO1700	Bacteria	Firmicutes	Clostridia	Clostridia_unclassified	Clostridia_unclassified	Clostridia_unclassified	1.18244	0.400236	0.0263909
	Feces cattle	QBT vs QST	DENOVO2438	Bacteria	Firmicutes	Clostridia	Clostridia_unclassified	Clostridia_unclassified	Clostridia_unclassified	1.52604	0.52692	0.0310971
	Feces cattle	QBT vs QST	DENOVO3624	Bacteria	Firmicutes	Clostridia	Clostridia_unclassified	Clostridia_unclassified	Clostridia_unclassified	1.85536	0.583831	0.0149447
	Feces cattle	QBT vs QST	DENOVO3353	Bacteria	Firmicutes	Clostridia	Clostridia_vadinBB60_group	Clostridia_vadinBB60_group_fa	Clostridia_vadinBB60_group_ge	-3.10495	0.836503	0.00338782
	Feces cattle	QBT vs QST	DENOVO4185	Bacteria	Firmicutes	Clostridia	Clostridia_vadinBB60_group	Clostridia_vadinBB60_group_fa	Clostridia_vadinBB60_group_ge	-2.18973	0.810768	0.0483843
	Feces cattle	QBT vs QST	DENOVO3839	Bacteria	Firmicutes	Clostridia	Clostridia_vadinBB60_group	Clostridia_vadinBB60_group_fa	Clostridia_vadinBB60_group_ge	-1.99727	0.733808	0.0468745
	Feces cattle	QBT vs QST	DENOVO1430	Bacteria	Firmicutes	Clostridia	Clostridia_vadinBB60_group	Clostridia_vadinBB60_group_fa	Clostridia_vadinBB60_group_ge	-1.80899	0.407637	0.000360928
	Feces cattle	QBT vs QST	DENOVO2631	Bacteria	Firmicutes	Clostridia	Clostridia_vadinBB60_group	Clostridia_vadinBB60_group_fa	Clostridia_vadinBB60_group_ge	-1.70459	0.551682	0.0183938
	Feces cattle	QBT vs QST	DENOVO2673	Bacteria	Firmicutes	Clostridia	Clostridia_vadinBB60_group	Clostridia_vadinBB60_group_fa	Clostridia_vadinBB60_group_ge	-1.67805	0.599806	0.0401686
	Feces cattle	QBT vs QST	DENOVO1979	Bacteria	Firmicutes	Clostridia	Clostridia_vadinBB60_group	Clostridia_vadinBB60_group_fa	Clostridia_vadinBB60_group_ge	-1.23632	0.443667	0.0410892
	Feces cattle	QBT vs QST	DENOVO1336	Bacteria	Firmicutes	Clostridia	Clostridia_vadinBB60_group	Clostridia_vadinBB60_group_fa	Clostridia_vadinBB60_group_ge	-1.20172	0.381132	0.0160396
	Feces cattle	QBT vs QST	DENOVO1847	Bacteria	Firmicutes	Clostridia	Clostridia_vadinBB60_group	Clostridia_vadinBB60_group_fa	Clostridia_vadinBB60_group_ge	-1.19109	0.401274	0.0254282
	Feces cattle	QBT vs QST	DENOVO760	Bacteria	Firmicutes	Clostridia	Clostridia_vadinBB60_group	Clostridia_vadinBB60_group_fa	Clostridia_vadinBB60_group_ge	-1.05981	0.272281	0.002085
	Feces cattle	QBT vs QST	DENOVO1339	Bacteria	Firmicutes	Clostridia	Clostridia_vadinBB60_group	Clostridia_vadinBB60_group_fa	Clostridia_vadinBB60_group_ge	-1.00398	0.361661	0.0417334
	Feces cattle	QBT vs QST	DENOVO1117	Bacteria	Firmicutes	Clostridia	Clostridia_vadinBB60_group	Clostridia_vadinBB60_group_fa	Clostridia_vadinBB60_group_ge	-0.944491	0.34814	0.0475008
	Feces cattle	QBT vs QST	DENOVO2254	Bacteria	Firmicutes	Clostridia	Lachnospirales	Lachnospiraceae	Lachnospiraceae_ge	1.77189	0.532631	0.010675
	Feces cattle	QBT vs QST	DENOVO391	Bacteria	Firmicutes	Clostridia	Lachnospirales	Lachnospiraceae	Lachnospiraceae_NK3A20_group	1.0987	0.239502	0.000216357
	Feces cattle	QBT vs QST	DENOVO989	Bacteria	Firmicutes	Clostridia	Lachnospirales	Lachnospiraceae	Lachnospiraceae_NK3A20_group	1.68711	0.373104	0.00026699
	Feces cattle	QBT vs QST	DENOVO1346	Bacteria	Firmicutes	Clostridia	Lachnospirales	Lachnospiraceae	Lachnospiraceae_NK3A20_group	1.81906	0.434711	0.000771521
	Feces cattle	QBT vs QST	DENOVO1676	Bacteria	Firmicutes	Clostridia	Lachnospirales	Lachnospiraceae	Lachnospiraceae_unclassified	-1.74335	0.530448	0.0115785
	Feces cattle	QBT vs QST	DENOVO2251	Bacteria	Firmicutes	Clostridia	Lachnospirales	Lachnospiraceae	Lachnospiraceae_unclassified	-1.25003	0.452114	0.0429497
	Feces cattle	QBT vs QST	DENOVO478	Bacteria	Firmicutes	Clostridia	Lachnospirales	Lachnospiraceae	Lachnospiraceae_unclassified	0.555261	0.198278	0.0400574
	Feces cattle	QBT vs QST	DENOVO265	Bacteria	Firmicutes	Clostridia	Lachnospirales	Lachnospiraceae	Lachnospiraceae_unclassified	0.672046	0.182106	0.00364152
	Feces cattle	QBT vs QST	DENOVO2590	Bacteria	Firmicutes	Clostridia	Lachnospirales	Lachnospiraceae	Lachnospiraceae_unclassified	1.63879	0.593297	0.0429866
	Feces cattle	QBT vs QST	DENOVO3471	Bacteria	Firmicutes	Clostridia	Lachnospirales	Lachnospiraceae	Lachnospiraceae_unclassified	1.64519	0.529401	0.0176802
	Feces cattle	QBT vs QST	DENOVO2192	Bacteria	Firmicutes	Clostridia	Lachnospirales	Lachnospiraceae	Lachnospiraceae_unclassified	2.09634	0.492819	0.000591158
	Feces cattle	QBT vs QST	DENOVO3374	Bacteria	Firmicutes	Clostridia	Lachnospirales	Lachnospiraceae	Lachnospiraceae_unclassified	2.25719	0.658342	0.00827333
	Feces cattle	QBT vs QST	DENOVO2014	Bacteria	Firmicutes	Clostridia	Lachnospirales	Lachnospiraceae	Lachnospiraceae_unclassified	2.29164	0.666213	0.00801939
	Feces cattle	QBT vs QST	DENOVO4206	Bacteria	Firmicutes	Clostridia	Lachnospirales	Lachnospiraceae	Lachnospiraceae_unclassified	2.98312	0.814252	0.00394933
	Feces cattle	QBT vs QST	DENOVO2499	Bacteria	Firmicutes	Clostridia	Lachnospirales	Lachnospiraceae	Lachnospiraceae_unclassified	3.04678	0.671773	0.000258696
	Feces cattle	QBT vs QST	DENOVO1640	Bacteria	Firmicutes	Clostridia	Oscillospirales	Hungateiclostridiaceae	Saccharofermentans	2.078	0.462064	0.000290449
	Feces cattle	QBT vs QST	DENOVO2975	Bacteria	Firmicutes	Clostridia	Oscillospirales	Oscillospiraceae	NK4A214_group	1.93473	0.596295	0.0123225
	Feces cattle	QBT vs QST	DENOVO2867	Bacteria	Firmicutes	Clostridia	Oscillospirales	Oscillospiraceae	NK4A214_group	2.04782	0.61943	0.0111103
	Feces cattle	QBT vs QST	DENOVO1962	Bacteria	Firmicutes	Clostridia	Oscillospirales	Oscillospiraceae	NK4A214_group	2.58033	0.53219	7.30158e-05
	Feces cattle	QBT vs QST	DENOVO23563	Bacteria	Firmicutes	Clostridia	Oscillospirales	Oscillospiraceae	UCG-005	-1.43452	0.440651	0.0123225
	Feces cattle	QBT vs QST	DENOVO138	Bacteria	Firmicutes	Clostridia	Oscillospirales	Oscillospiraceae	UCG-005	-0.412035	0.126654	0.0123225
	Feces cattle	QBT vs QST	DENOVO124	Bacteria	Firmicutes	Clostridia	Oscillospirales	Oscillospiraceae	UCG-005	0.567939	0.121691	0.000158659
	Feces cattle	QBT vs QST	DENOVO388	Bacteria	Firmicutes	Clostridia	Oscillospirales	Oscillospirales_fa	Oscillospirales_ge	-0.806452	0.211725	0.00261658
	Feces cattle	QBT vs QST	DENOVO702	Bacteria	Firmicutes	Clostridia	Oscillospirales	Oscillospirales_fa	Oscillospirales_ge	0.834943	0.271342	0.0190672
	Feces cattle	QBT vs QST	DENOVO448	Bacteria	Firmicutes	Clostridia	Oscillospirales	Oscillospirales_fa	Oscillospirales_ge	0.843253	0.212052	0.00162696
	Feces cattle	QBT vs QST	DENOVO486	Bacteria	Firmicutes	Clostridia	Oscillospirales	Oscillospirales_fa	Oscillospirales_ge	1.00989	0.230496	0.000442259
	Feces cattle	QBT vs QST	DENOVO337	Bacteria	Firmicutes	Clostridia	Oscillospirales	Oscillospirales_fa	Oscillospirales_ge	1.08491	0.192092	1.56622e-06
	Feces cattle	QBT vs QST	DENOVO1162	Bacteria	Firmicutes	Clostridia	Oscillospirales	Oscillospirales_fa	Oscillospirales_ge	1.19883	0.362472	0.0111103
	Feces cattle	QBT vs QST	DENOVO650	Bacteria	Firmicutes	Clostridia	Oscillospirales	Oscillospirales_fa	Oscillospirales_ge	1.34238	0.283181	0.000115202
	Feces cattle	QBT vs QST	DENOVO2373	Bacteria	Firmicutes	Clostridia	Oscillospirales	Oscillospirales_fa	Oscillospirales_ge	1.4521	0.464178	0.0168328
	Feces cattle	QBT vs QST	DENOVO2179	Bacteria	Firmicutes	Clostridia	Oscillospirales	Oscillospirales_fa	Oscillospirales_ge	1.61116	0.490492	0.0115785
	Feces cattle	QBT vs QST	DENOVO2531	Bacteria	Firmicutes	Clostridia	Oscillospirales	Oscillospirales_fa	Oscillospirales_ge	1.85538	0.558055	0.010675
	Feces cattle	QBT vs QST	DENOVO2336	Bacteria	Firmicutes	Clostridia	Oscillospirales	Ruminococcaceae	Negativibacillus	2.26403	0.692538	0.0121344
	Feces cattle	QBT vs QST	DENOVO3832	Bacteria	Firmicutes	Clostridia	Oscillospirales	Ruminococcaceae	uncultured	-1.83817	0.670614	0.0446949
	Feces cattle	QBT vs QST	DENOVO3566	Bacteria	Firmicutes	Clostridia	Oscillospirales	UCG-010	UCG-010_ge	-3.22942	0.963089	0.00999355
	Feces cattle	QBT vs QST	DENOVO3885	Bacteria	Firmicutes	Clostridia	Oscillospirales	UCG-010	UCG-010_ge	-2.44559	0.893214	0.0448693
	Feces cattle	QBT vs QST	DENOVO3451	Bacteria	Firmicutes	Clostridia	Oscillospirales	UCG-010	UCG-010_ge	-1.96954	0.666969	0.0263909
	Feces cattle	QBT vs QST	DENOVO2926	Bacteria	Firmicutes	Clostridia	Oscillospirales	UCG-010	UCG-010_ge	-1.87818	0.596788	0.0162332
	Feces cattle	QBT vs QST	DENOVO2459	Bacteria	Firmicutes	Clostridia	Oscillospirales	UCG-010	UCG-010_ge	-1.84829	0.524155	0.00632298
	Feces cattle	QBT vs QST	DENOVO2163	Bacteria	Firmicutes	Clostridia	Oscillospirales	UCG-010	UCG-010_ge	-1.84241	0.571906	0.0129425
	Feces cattle	QBT vs QST	DENOVO2764	Bacteria	Firmicutes	Clostridia	Oscillospirales	UCG-010	UCG-010_ge	-1.80074	0.572525	0.0162332
	Feces cattle	QBT vs QST	DENOVO3336	Bacteria	Firmicutes	Clostridia	Oscillospirales	UCG-010	UCG-010_ge	-1.69434	0.575003	0.0267678
	Feces cattle	QBT vs QST	DENOVO1502	Bacteria	Firmicutes	Clostridia	Oscillospirales	UCG-010	UCG-010_ge	-1.60512	0.409725	0.00197967
	Feces cattle	QBT vs QST	DENOVO1273	Bacteria	Firmicutes	Clostridia	Oscillospirales	UCG-010	UCG-010_ge	-1.58773	0.361125	0.000424104
	Feces cattle	QBT vs QST	DENOVO1287	Bacteria	Firmicutes	Clostridia	Oscillospirales	UCG-010	UCG-010_ge	-1.58762	0.412427	0.00228297
	Feces cattle	QBT vs QST	DENOVO1950	Bacteria	Firmicutes	Clostridia	Oscillospirales	UCG-010	UCG-010_ge	-1.57892	0.489511	0.0128611
	Feces cattle	QBT vs QST	DENOVO1561	Bacteria	Firmicutes	Clostridia	Oscillospirales	UCG-010	UCG-010_ge	-1.56609	0.442221	0.00603678
	Feces cattle	QBT vs QST	DENOVO1230	Bacteria	Firmicutes	Clostridia	Oscillospirales	UCG-010	UCG-010_ge	-1.50869	0.350861	0.000527948
	Feces cattle	QBT vs QST	DENOVO1822	Bacteria	Firmicutes	Clostridia	Oscillospirales	UCG-010	UCG-010_ge	-1.45965	0.441096	0.0111103
	Feces cattle	QBT vs QST	DENOVO1124	Bacteria	Firmicutes	Clostridia	Oscillospirales	UCG-010	UCG-010_ge	-1.44717	0.354864	0.00112501
	Feces cattle	QBT vs QST	DENOVO2111	Bacteria	Firmicutes	Clostridia	Oscillospirales	UCG-010	UCG-010_ge	-1.41513	0.417123	0.00890628
	Feces cattle	QBT vs QST	DENOVO1576	Bacteria	Firmicutes	Clostridia	Oscillospirales	UCG-010	UCG-010_ge	-1.41339	0.421825	0.00999355
	Feces cattle	QBT vs QST	DENOVO2665	Bacteria	Firmicutes	Clostridia	Oscillospirales	UCG-010	UCG-010_ge	-1.39754	0.460218	0.0211055
	Feces cattle	QBT vs QST	DENOVO1056	Bacteria	Firmicutes	Clostridia	Oscillospirales	UCG-010	UCG-010_ge	-1.3892	0.337875	0.00100091
	Feces cattle	QBT vs QST	DENOVO1389	Bacteria	Firmicutes	Clostridia	Oscillospirales	UCG-010	UCG-010_ge	-1.38751	0.354706	0.00199539
	Feces cattle	QBT vs QST	DENOVO1450	Bacteria	Firmicutes	Clostridia	Oscillospirales	UCG-010	UCG-010_ge	-1.34944	0.38763	0.00716732
	Feces cattle	QBT vs QST	DENOVO2768	Bacteria	Firmicutes	Clostridia	Oscillospirales	UCG-010	UCG-010_ge	-1.32445	0.426541	0.0177095
	Feces cattle	QBT vs QST	DENOVO2411	Bacteria	Firmicutes	Clostridia	Oscillospirales	UCG-010	UCG-010_ge	-1.31991	0.486671	0.0475008
	Feces cattle	QBT vs QST	DENOVO1405	Bacteria	Firmicutes	Clostridia	Oscillospirales	UCG-010	UCG-010_ge	-1.31857	0.361893	0.00422156
	Feces cattle	QBT vs QST	DENOVO298	Bacteria	Firmicutes	Clostridia	Oscillospirales	UCG-010	UCG-010_ge	-1.26832	0.185495	1.35993e-09
	Feces cattle	QBT vs QST	DENOVO1851	Bacteria	Firmicutes	Clostridia	Oscillospirales	UCG-010	UCG-010_ge	-1.25787	0.443543	0.0364971
	Feces cattle	QBT vs QST	DENOVO1051	Bacteria	Firmicutes	Clostridia	Oscillospirales	UCG-010	UCG-010_ge	-1.24544	0.309874	0.0014078
	Feces cattle	QBT vs QST	DENOVO1892	Bacteria	Firmicutes	Clostridia	Oscillospirales	UCG-010	UCG-010_ge	-1.24022	0.412729	0.0231369
	Feces cattle	QBT vs QST	DENOVO1422	Bacteria	Firmicutes	Clostridia	Oscillospirales	UCG-010	UCG-010_ge	-1.23047	0.317283	0.00212075
	Feces cattle	QBT vs QST	DENOVO1622	Bacteria	Firmicutes	Clostridia	Oscillospirales	UCG-010	UCG-010_ge	-1.16976	0.423887	0.0429866
	Feces cattle	QBT vs QST	DENOVO1081	Bacteria	Firmicutes	Clostridia	Oscillospirales	UCG-010	UCG-010_ge	-1.15362	0.295787	0.00205971
	Feces cattle	QBT vs QST	DENOVO326	Bacteria	Firmicutes	Clostridia	Oscillospirales	UCG-010	UCG-010_ge	-1.14994	0.173438	4.52365e-09
	Feces cattle	QBT vs QST	DENOVO854	Bacteria	Firmicutes	Clostridia	Oscillospirales	UCG-010	UCG-010_ge	-1.10722	0.287903	0.00228453
	Feces cattle	QBT vs QST	DENOVO766	Bacteria	Firmicutes	Clostridia	Oscillospirales	UCG-010	UCG-010_ge	-1.0961	0.257561	0.000591158
	Feces cattle	QBT vs QST	DENOVO660	Bacteria	Firmicutes	Clostridia	Oscillospirales	UCG-010	UCG-010_ge	-1.08966	0.264789	0.00100091
	Feces cattle	QBT vs QST	DENOVO1331	Bacteria	Firmicutes	Clostridia	Oscillospirales	UCG-010	UCG-010_ge	-1.06368	0.339284	0.0165678
	Feces cattle	QBT vs QST	DENOVO1104	Bacteria	Firmicutes	Clostridia	Oscillospirales	UCG-010	UCG-010_ge	-1.02875	0.335217	0.019466
	Feces cattle	QBT vs QST	DENOVO1152	Bacteria	Firmicutes	Clostridia	Oscillospirales	UCG-010	UCG-010_ge	-1.02776	0.355674	0.0315583
	Feces cattle	QBT vs QST	DENOVO797	Bacteria	Firmicutes	Clostridia	Oscillospirales	UCG-010	UCG-010_ge	-1.02035	0.263787	0.00217769
	Feces cattle	QBT vs QST	DENOVO514	Bacteria	Firmicutes	Clostridia	Oscillospirales	UCG-010	UCG-010_ge	-0.979225	0.229946	0.000591158
	Feces cattle	QBT vs QST	DENOVO517	Bacteria	Firmicutes	Clostridia	Oscillospirales	UCG-010	UCG-010_ge	-0.96958	0.221911	0.000443278
	Feces cattle	QBT vs QST	DENOVO1158	Bacteria	Firmicutes	Clostridia	Oscillospirales	UCG-010	UCG-010_ge	-0.961379	0.338813	0.0364971
	Feces cattle	QBT vs QST	DENOVO750	Bacteria	Firmicutes	Clostridia	Oscillospirales	UCG-010	UCG-010_ge	-0.945267	0.278639	0.00890628
	Feces cattle	QBT vs QST	DENOVO1050	Bacteria	Firmicutes	Clostridia	Oscillospirales	UCG-010	UCG-010_ge	-0.89838	0.301796	0.0250476
	Feces cattle	QBT vs QST	DENOVO923	Bacteria	Firmicutes	Clostridia	Oscillospirales	UCG-010	UCG-010_ge	-0.883606	0.296211	0.0246986
	Feces cattle	QBT vs QST	DENOVO825	Bacteria	Firmicutes	Clostridia	Oscillospirales	UCG-010	UCG-010_ge	-0.859135	0.29947	0.0335035
	Feces cattle	QBT vs QST	DENOVO604	Bacteria	Firmicutes	Clostridia	Oscillospirales	UCG-010	UCG-010_ge	-0.848682	0.239292	0.0059858
	Feces cattle	QBT vs QST	DENOVO733	Bacteria	Firmicutes	Clostridia	Oscillospirales	UCG-010	UCG-010_ge	-0.846361	0.243687	0.00730972
	Feces cattle	QBT vs QST	DENOVO237	Bacteria	Firmicutes	Clostridia	Oscillospirales	UCG-010	UCG-010_ge	-0.836998	0.156138	6.99705e-06
	Feces cattle	QBT vs QST	DENOVO511	Bacteria	Firmicutes	Clostridia	Oscillospirales	UCG-010	UCG-010_ge	-0.83386	0.204582	0.00112501
	Feces cattle	QBT vs QST	DENOVO385	Bacteria	Firmicutes	Clostridia	Oscillospirales	UCG-010	UCG-010_ge	-0.829522	0.180705	0.000216357
	Feces cattle	QBT vs QST	DENOVO278	Bacteria	Firmicutes	Clostridia	Oscillospirales	UCG-010	UCG-010_ge	-0.697275	0.160588	0.000476523
	Feces cattle	QBT vs QST	DENOVO617	Bacteria	Firmicutes	Clostridia	Oscillospirales	UCG-010	UCG-010_ge	-0.667181	0.246652	0.0480349
	Feces cattle	QBT vs QST	DENOVO589	Bacteria	Firmicutes	Clostridia	Oscillospirales	UCG-010	UCG-010_ge	-0.665796	0.239603	0.0417334
	Feces cattle	QBT vs QST	DENOVO368	Bacteria	Firmicutes	Clostridia	Oscillospirales	UCG-010	UCG-010_ge	-0.607447	0.187242	0.0123225
	Feces cattle	QBT vs QST	DENOVO503	Bacteria	Firmicutes	Clostridia	Oscillospirales	UCG-010	UCG-010_ge	0.736176	0.215516	0.00849788
	Feces cattle	QBT vs QST	DENOVO410	Bacteria	Firmicutes	Clostridia	Oscillospirales	UCG-010	UCG-010_ge	1.03584	0.204601	2.93698e-05
	Feces cattle	QBT vs QST	DENOVO980	Bacteria	Firmicutes	Clostridia	Peptostreptococcales-Tissierellales	Anaerovoracaceae	Anaerovoracaceae_unclassified	-1.0478	0.321357	0.0123042
	Feces cattle	QBT vs QST	DENOVO341	Bacteria	Firmicutes	Clostridia	Peptostreptococcales-Tissierellales	Anaerovoracaceae	Family_XIII_AD3011_group	0.465417	0.169782	0.0446949
	Feces cattle	QBT vs QST	DENOVO3202	Bacteria	Firmicutes	Clostridia	Peptostreptococcales-Tissierellales	Anaerovoracaceae	Family_XIII_AD3011_group	2.51736	0.634664	0.00166927
	Feces cattle	QBT vs QST	DENOVO232	Bacteria	Firmicutes	Clostridia	Peptostreptococcales-Tissierellales	Anaerovoracaceae	Mogibacterium	0.770677	0.1693	0.000247197
	Feces cattle	QBT vs QST	DENOVO722	Bacteria	Firmicutes	Clostridia	Peptostreptococcales-Tissierellales	Anaerovoracaceae	Mogibacterium	1.41845	0.29768	0.00010621
	Feces cattle	QBT vs QST	DENOVO128	Bacteria	Firmicutes	Clostridia	Peptostreptococcales-Tissierellales	Peptostreptococcaceae	Peptostreptococcaceae_unclassified	0.853843	0.19701	0.000482129
	Feces cattle	QBT vs QST	DENOVO907	Bacteria	Planctomycetota	Planctomycetes	Pirellulales	Pirellulaceae	p-1088-a5_gut_group	1.40345	0.363586	0.00221817
	Feces cattle	QBT vs QST	DENOVO3018	Bacteria	Planctomycetota	Planctomycetes	Pirellulales	Pirellulaceae	p-1088-a5_gut_group	1.90244	0.585496	0.0123225
	Feces cattle	QBT vs QST	DENOVO268	Bacteria	Proteobacteria	Gammaproteobacteria	Burkholderiales	Comamonadaceae	Comamonadaceae_unclassified	1.4158	0.404553	0.00683605
	Feces cattle	QBT vs QST	DENOVO420	Bacteria	Proteobacteria	Gammaproteobacteria	Pseudomonadales	Moraxellaceae	Acinetobacter	0.893663	0.204934	0.000448704
	Feces cattle	QBT vs QST	DENOVO22	Bacteria	Proteobacteria	Gammaproteobacteria	Pseudomonadales	Moraxellaceae	Acinetobacter	1.16517	0.089031	5.25593e-36
	Feces cattle	QBT vs QST	DENOVO8182	Bacteria	Proteobacteria	Gammaproteobacteria	Pseudomonadales	Moraxellaceae	Acinetobacter	2.26596	0.597283	0.0027349
	Feces cattle	QBT vs QST	DENOVO984	Bacteria	Spirochaetota	Spirochaetia	Spirochaetales	Spirochaetaceae	Treponema	-1.02174	0.322462	0.0153195
	Feces cattle	QBT vs QST	DENOVO1105	Bacteria	Verrucomicrobiota	Kiritimatiellae	WCHB1-41	WCHB1-41_fa	WCHB1-41_ge	-1.12123	0.340768	0.0115648
	Feces cattle	QBT vs QST	DENOVO593	Bacteria	Verrucomicrobiota	Kiritimatiellae	WCHB1-41	WCHB1-41_fa	WCHB1-41_ge	-0.716347	0.228268	0.0165109
	Feces cattle	QBT vs QST	DENOVO497	Bacteria	Verrucomicrobiota	Kiritimatiellae	WCHB1-41	WCHB1-41_fa	WCHB1-41_ge	-0.593945	0.190257	0.0169695
	Feces cattle	QBT vs QST	DENOVO57	Bacteria	Verrucomicrobiota	Kiritimatiellae	WCHB1-41	WCHB1-41_fa	WCHB1-41_ge	-0.382725	0.0875988	0.000443278
	Feces cattle	QBT vs QST	DENOVO3382	Bacteria	Verrucomicrobiota	Kiritimatiellae	WCHB1-41	WCHB1-41_fa	WCHB1-41_ge	2.02915	0.508575	0.00156572
	Feces cattle	QBT vs QST	DENOVO2776	Bacteria	Verrucomicrobiota	Kiritimatiellae	WCHB1-41	WCHB1-41_fa	WCHB1-41_ge	2.06011	0.626195	0.0115648
	Feces cattle	QBT vs QST	DENOVO3256	Bacteria	Verrucomicrobiota	Kiritimatiellae	WCHB1-41	WCHB1-41_fa	WCHB1-41_ge	2.3675	0.63249	0.00306671
	Feces cattle	QBT vs QST	DENOVO3147	Bacteria	Verrucomicrobiota	Kiritimatiellae	WCHB1-41	WCHB1-41_fa	WCHB1-41_ge	2.37493	0.63032	0.00288726
	Feces cattle	QBT vs QST	DENOVO4262	Bacteria	Verrucomicrobiota	Kiritimatiellae	WCHB1-41	WCHB1-41_fa	WCHB1-41_ge	2.64331	0.751485	0.0064639
	Feces cattle	QBT vs QST	DENOVO4439	Bacteria	Verrucomicrobiota	Kiritimatiellae	WCHB1-41	WCHB1-41_fa	WCHB1-41_ge	2.89977	0.80042	0.00452195
	Feces cattle	QBT vs QST	DENOVO4285	Bacteria	Verrucomicrobiota	Kiritimatiellae	WCHB1-41	WCHB1-41_fa	WCHB1-41_ge	3.22784	0.993024	0.0123225
	Feces cattle	QBT vs QST	DENOVO4786	Bacteria	Verrucomicrobiota	Lentisphaeria	Victivallales	vadinBE97	vadinBE97_ge	3.97457	0.957104	0.000869715
	Feces cattle	QMC vs MNS	DENOVO256	Archaea	Euryarchaeota	Methanobacteria	Methanobacteriales	Methanobacteriaceae	Methanobrevibacter	0.886608	0.182861	0.000104941
	Feces cattle	QMC vs MNS	DENOVO1034	Archaea	Euryarchaeota	Methanobacteria	Methanobacteriales	Methanobacteriaceae	Methanobrevibacter	0.986305	0.286475	0.0189499
	Feces cattle	QMC vs MNS	DENOVO335	Archaea	Euryarchaeota	Methanobacteria	Methanobacteriales	Methanobacteriaceae	Methanobrevibacter	0.997241	0.201513	6.72162e-05
	Feces cattle	QMC vs MNS	DENOVO154	Archaea	Euryarchaeota	Methanobacteria	Methanobacteriales	Methanobacteriaceae	Methanobrevibacter	1.01567	0.145942	6.58944e-10
	Feces cattle	QMC vs MNS	DENOVO1538	Archaea	Euryarchaeota	Methanobacteria	Methanobacteriales	Methanobacteriaceae	Methanobrevibacter	1.45461	0.47136	0.0448984
	Feces cattle	QMC vs MNS	DENOVO1237	Archaea	Euryarchaeota	Methanobacteria	Methanobacteriales	Methanobacteriaceae	Methanobrevibacter	1.76977	0.380994	0.000254887
	Feces cattle	QMC vs MNS	DENOVO111	Archaea	Euryarchaeota	Methanobacteria	Methanobacteriales	Methanobacteriaceae	Methanobrevibacter	1.7863	0.121534	8.97576e-46
	Feces cattle	QMC vs MNS	DENOVO25610	Archaea	Euryarchaeota	Methanobacteria	Methanobacteriales	Methanobacteriaceae	Methanobrevibacter	2.17458	0.49629	0.000691302
	Feces cattle	QMC vs MNS	DENOVO555	Archaea	Euryarchaeota	Methanobacteria	Methanobacteriales	Methanobacteriaceae	Methanosphaera	0.875027	0.245206	0.0138464
	Feces cattle	QMC vs MNS	DENOVO3321	Bacteria	Bacteria_unclassified	Bacteria_unclassified	Bacteria_unclassified	Bacteria_unclassified	Bacteria_unclassified	3.09527	0.85171	0.0114081
	Feces cattle	QMC vs MNS	DENOVO536	Bacteria	Bacteroidota	Bacteroidia	Bacteroidales	Bacteroidaceae	Bacteroides	-0.831222	0.240188	0.0181827
	Feces cattle	QMC vs MNS	DENOVO324	Bacteria	Bacteroidota	Bacteroidia	Bacteroidales	Bacteroidaceae	Bacteroides	-0.663064	0.202253	0.0276361
	Feces cattle	QMC vs MNS	DENOVO130	Bacteria	Bacteroidota	Bacteroidia	Bacteroidales	Bacteroidaceae	Bacteroides	-0.501595	0.132991	0.00684186
	Feces cattle	QMC vs MNS	DENOVO120	Bacteria	Bacteroidota	Bacteroidia	Bacteroidales	Bacteroidaceae	Bacteroides	-0.389403	0.118226	0.0266939
	Feces cattle	QMC vs MNS	DENOVO83	Bacteria	Bacteroidota	Bacteroidia	Bacteroidales	Bacteroidaceae	Bacteroides	-0.382065	0.122312	0.0401859
	Feces cattle	QMC vs MNS	DENOVO441	Bacteria	Bacteroidota	Bacteroidia	Bacteroidales	Bacteroidales_unclassified	Bacteroidales_unclassified	-0.81269	0.214937	0.00680058
	Feces cattle	QMC vs MNS	DENOVO433	Bacteria	Bacteroidota	Bacteroidia	Bacteroidales	Prevotellaceae	Alloprevotella	-0.797206	0.194894	0.00207565
	Feces cattle	QMC vs MNS	DENOVO202	Bacteria	Bacteroidota	Bacteroidia	Bacteroidales	Prevotellaceae	Alloprevotella	-0.563805	0.165813	0.0212217
	Feces cattle	QMC vs MNS	DENOVO97	Bacteria	Bacteroidota	Bacteroidia	Bacteroidales	Prevotellaceae	Alloprevotella	-0.526339	0.10944	0.000120218
	Feces cattle	QMC vs MNS	DENOVO43	Bacteria	Bacteroidota	Bacteroidia	Bacteroidales	Prevotellaceae	Prevotellaceae_UCG-004	-0.385493	0.0841435	0.000310849
	Feces cattle	QMC vs MNS	DENOVO188	Bacteria	Bacteroidota	Bacteroidia	Bacteroidales	Rikenellaceae	Rikenellaceae_RC9_gut_group	-0.476619	0.148668	0.0330435
	Feces cattle	QMC vs MNS	DENOVO912	Bacteria	Bacteroidota	Bacteroidia	Bacteroidales	Rikenellaceae	Rikenellaceae_unclassified	-1.39881	0.351172	0.00305888
	Feces cattle	QMC vs MNS	DENOVO151	Bacteria	Desulfobacterota	Desulfovibrionia	Desulfovibrionales	Desulfovibrionaceae	Desulfovibrionaceae_unclassified	-0.584995	0.13446	0.000763284
	Feces cattle	QMC vs MNS	DENOVO2859	Bacteria	Firmicutes	Bacilli	Erysipelotrichales	Erysipelotrichaceae	Turicibacter	-3.2202	0.951479	0.0218858
	Feces cattle	QMC vs MNS	DENOVO290	Bacteria	Firmicutes	Bacilli	Erysipelotrichales	Erysipelotrichaceae	Turicibacter	-2.57442	0.327457	1.02191e-12
	Feces cattle	QMC vs MNS	DENOVO819	Bacteria	Firmicutes	Clostridia	Christensenellales	Christensenellaceae	Christensenellaceae_R-7_group	1.00531	0.327198	0.0462217
	Feces cattle	QMC vs MNS	DENOVO816	Bacteria	Firmicutes	Clostridia	Christensenellales	Christensenellaceae	Christensenellaceae_R-7_group	1.62217	0.266348	1.38196e-07
	Feces cattle	QMC vs MNS	DENOVO4390	Bacteria	Firmicutes	Clostridia	Christensenellales	Christensenellaceae	Christensenellaceae_R-7_group	2.80972	0.887778	0.0354988
	Feces cattle	QMC vs MNS	DENOVO3022	Bacteria	Firmicutes	Clostridia	Clostridia_vadinBB60_group	Clostridia_vadinBB60_group_fa	Clostridia_vadinBB60_group_ge	3.15076	0.943483	0.0246315
	Feces cattle	QMC vs MNS	DENOVO951	Bacteria	Firmicutes	Clostridia	Lachnospirales	Lachnospiraceae	Lachnoclostridium	0.96834	0.300998	0.0323732
	Feces cattle	QMC vs MNS	DENOVO2225	Bacteria	Firmicutes	Clostridia	Lachnospirales	Lachnospiraceae	Lachnospiraceae_ge	2.13526	0.642372	0.0253248
	Feces cattle	QMC vs MNS	DENOVO391	Bacteria	Firmicutes	Clostridia	Lachnospirales	Lachnospiraceae	Lachnospiraceae_NK3A20_group	0.779493	0.234793	0.0253248
	Feces cattle	QMC vs MNS	DENOVO1309	Bacteria	Firmicutes	Clostridia	Lachnospirales	Lachnospiraceae	Lachnospiraceae_unclassified	1.04543	0.328286	0.0349541
	Feces cattle	QMC vs MNS	DENOVO1676	Bacteria	Firmicutes	Clostridia	Lachnospirales	Lachnospiraceae	Lachnospiraceae_unclassified	1.69257	0.477169	0.0142107
	Feces cattle	QMC vs MNS	DENOVO2251	Bacteria	Firmicutes	Clostridia	Lachnospirales	Lachnospiraceae	Lachnospiraceae_unclassified	1.73605	0.548474	0.0354988
	Feces cattle	QMC vs MNS	DENOVO1228	Bacteria	Firmicutes	Clostridia	Lachnospirales	Lachnospiraceae	Lachnospiraceae_unclassified	1.89129	0.413686	0.000310849
	Feces cattle	QMC vs MNS	DENOVO1843	Bacteria	Firmicutes	Clostridia	Lachnospirales	Lachnospiraceae	Lachnospiraceae_unclassified	2.01121	0.482813	0.00167678
	Feces cattle	QMC vs MNS	DENOVO3545	Bacteria	Firmicutes	Clostridia	Lachnospirales	Lachnospiraceae	Lachnospiraceae_unclassified	2.40377	0.719384	0.0246315
	Feces cattle	QMC vs MNS	DENOVO2588	Bacteria	Firmicutes	Clostridia	Lachnospirales	Lachnospiraceae	Lachnospiraceae_unclassified	2.70859	0.891013	0.0491524
	Feces cattle	QMC vs MNS	DENOVO961	Bacteria	Firmicutes	Clostridia	Lachnospirales	Lachnospiraceae	Lachnospiraceae_unclassified	2.72609	0.365506	1.97057e-11
	Feces cattle	QMC vs MNS	DENOVO1640	Bacteria	Firmicutes	Clostridia	Oscillospirales	Hungateiclostridiaceae	Saccharofermentans	2.59418	0.523989	6.72162e-05
	Feces cattle	QMC vs MNS	DENOVO1543	Bacteria	Firmicutes	Clostridia	Oscillospirales	Oscillospiraceae	NK4A214_group	1.49041	0.426385	0.016382
	Feces cattle	QMC vs MNS	DENOVO1962	Bacteria	Firmicutes	Clostridia	Oscillospirales	Oscillospiraceae	NK4A214_group	2.1435	0.476751	0.000424777
	Feces cattle	QMC vs MNS	DENOVO46	Bacteria	Firmicutes	Clostridia	Oscillospirales	Oscillospiraceae	UCG-005	0.433485	0.105499	0.00204631
	Feces cattle	QMC vs MNS	DENOVO80	Bacteria	Firmicutes	Clostridia	Oscillospirales	Oscillospiraceae	UCG-005	0.469764	0.117433	0.00294552
	Feces cattle	QMC vs MNS	DENOVO307	Bacteria	Firmicutes	Clostridia	Oscillospirales	Oscillospiraceae	UCG-005	0.661209	0.183422	0.0124017
	Feces cattle	QMC vs MNS	DENOVO410	Bacteria	Firmicutes	Clostridia	Oscillospirales	UCG-010	UCG-010_ge	0.776264	0.218799	0.0142107
	Feces cattle	QMC vs MNS	DENOVO1405	Bacteria	Firmicutes	Clostridia	Oscillospirales	UCG-010	UCG-010_ge	1.43672	0.440761	0.0284145
	Feces cattle	QMC vs MNS	DENOVO624	Bacteria	Firmicutes	Clostridia	Peptostreptococcales-Tissierellales	Anaerovoracaceae	Anaerovoracaceae_unclassified	0.737673	0.24047	0.0462351
	Feces cattle	QMC vs MNS	DENOVO1296	Bacteria	Firmicutes	Clostridia	Peptostreptococcales-Tissierellales	Anaerovoracaceae	Family_XIII_AD3011_group	1.90364	0.41267	0.000282023
	Feces cattle	QMC vs MNS	DENOVO232	Bacteria	Firmicutes	Clostridia	Peptostreptococcales-Tissierellales	Anaerovoracaceae	Mogibacterium	1.13942	0.179316	3.53354e-08
	Feces cattle	QMC vs MNS	DENOVO1880	Bacteria	Firmicutes	Clostridia	Peptostreptococcales-Tissierellales	Anaerovoracaceae	Mogibacterium	1.44096	0.441445	0.0284145
	Feces cattle	QMC vs MNS	DENOVO722	Bacteria	Firmicutes	Clostridia	Peptostreptococcales-Tissierellales	Anaerovoracaceae	Mogibacterium	1.65648	0.320821	2.73041e-05
	Feces cattle	QMC vs MNS	DENOVO271	Bacteria	Firmicutes	Clostridia	Peptostreptococcales-Tissierellales	Peptostreptococcaceae	Paeniclostridium	-1.55791	0.379775	0.00204631
	Feces cattle	QMC vs MNS	DENOVO128	Bacteria	Firmicutes	Clostridia	Peptostreptococcales-Tissierellales	Peptostreptococcaceae	Peptostreptococcaceae_unclassified	-1.68267	0.195065	2.85364e-15
	Feces cattle	QMC vs MNS	DENOVO74	Bacteria	Firmicutes	Clostridia	Peptostreptococcales-Tissierellales	Peptostreptococcaceae	Romboutsia	-2.01966	0.181228	5.15238e-26
	Feces cattle	QMC vs MNS	DENOVO270	Bacteria	Firmicutes	Clostridia	Peptostreptococcales-Tissierellales	Peptostreptococcaceae	Romboutsia	-1.7759	0.287372	8.66492e-08
	Feces cattle	QMC vs MNS	DENOVO858	Bacteria	Firmicutes	Clostridia	Peptostreptococcales-Tissierellales	Peptostreptococcaceae	Terrisporobacter	-1.29818	0.408525	0.0351568
	Feces cattle	QMC vs MNS	DENOVO272	Bacteria	Firmicutes	Negativicutes	Acidaminococcales	Acidaminococcaceae	Phascolarctobacterium	-0.997875	0.1969	4.1764e-05
	Feces cattle	QMC vs MNS	DENOVO186	Bacteria	Firmicutes	Negativicutes	Acidaminococcales	Acidaminococcaceae	Phascolarctobacterium	-0.972488	0.157178	8.66492e-08
	Feces cattle	QMC vs MNS	DENOVO907	Bacteria	Planctomycetota	Planctomycetes	Pirellulales	Pirellulaceae	p-1088-a5_gut_group	-1.01379	0.332221	0.0480208
	Feces cattle	QMC vs MNS	DENOVO260	Bacteria	Proteobacteria	Gammaproteobacteria	Pseudomonadales	Moraxellaceae	Acinetobacter	-1.43455	0.407228	0.0151742
	Feces cattle	QMC vs MNS	DENOVO22	Bacteria	Proteobacteria	Gammaproteobacteria	Pseudomonadales	Moraxellaceae	Acinetobacter	-0.776317	0.0918404	9.59034e-15
	Feces cattle	QMC vs MNS	DENOVO1599	Bacteria	Spirochaetota	Spirochaetia	Spirochaetales	Spirochaetaceae	Treponema	1.46002	0.429524	0.0212217
	Feces cattle	QMC vs MNS	DENOVO2776	Bacteria	Verrucomicrobiota	Kiritimatiellae	WCHB1-41	WCHB1-41_fa	WCHB1-41_ge	2.14864	0.649634	0.0259377
	Feces cattle	QMC vs QPS	DENOVO256	Archaea	Euryarchaeota	Methanobacteria	Methanobacteriales	Methanobacteriaceae	Methanobrevibacter	-0.5949	0.156573	0.00336866
	Feces cattle	QMC vs QPS	DENOVO1237	Archaea	Euryarchaeota	Methanobacteria	Methanobacteriales	Methanobacteriaceae	Methanobrevibacter	1.30508	0.336524	0.00264003
	Feces cattle	QMC vs QPS	DENOVO111	Archaea	Euryarchaeota	Methanobacteria	Methanobacteriales	Methanobacteriaceae	Methanobrevibacter	1.57174	0.114485	3.59238e-40
	Feces cattle	QMC vs QPS	DENOVO25610	Archaea	Euryarchaeota	Methanobacteria	Methanobacteriales	Methanobacteriaceae	Methanobrevibacter	1.62709	0.431081	0.00367218
	Feces cattle	QMC vs QPS	DENOVO555	Archaea	Euryarchaeota	Methanobacteria	Methanobacteriales	Methanobacteriaceae	Methanosphaera	-0.98317	0.205467	8.44039e-05
	Feces cattle	QMC vs QPS	DENOVO2133	Archaea	Thermoplasmatota	Thermoplasmata	Methanomassiliicoccales	Methanomethylophilaceae	uncultured	-1.9017	0.571842	0.014082
	Feces cattle	QMC vs QPS	DENOVO1557	Bacteria	Actinobacteriota	Coriobacteriia	Coriobacteriales	Atopobiaceae	Atopobium	1.47997	0.440282	0.0125016
	Feces cattle	QMC vs QPS	DENOVO979	Bacteria	Actinobacteriota	Coriobacteriia	Coriobacteriales	Atopobiaceae	Olsenella	1.49267	0.337793	0.000382341
	Feces cattle	QMC vs QPS	DENOVO1692	Bacteria	Actinobacteriota	Coriobacteriia	Coriobacteriales	Atopobiaceae	Olsenella	2.17785	0.478211	0.000244398
	Feces cattle	QMC vs QPS	DENOVO3302	Bacteria	Actinobacteriota	Coriobacteriia	Coriobacteriales	Eggerthellaceae	Eggerthellaceae_unclassified	2.453	0.807712	0.0309481
	Feces cattle	QMC vs QPS	DENOVO3321	Bacteria	Bacteria_unclassified	Bacteria_unclassified	Bacteria_unclassified	Bacteria_unclassified	Bacteria_unclassified	2.4077	0.682501	0.00752462
	Feces cattle	QMC vs QPS	DENOVO134	Bacteria	Bacteroidota	Bacteroidia	Bacteroidales	Bacteroidaceae	Bacteroides	0.419782	0.13368	0.0244723
	Feces cattle	QMC vs QPS	DENOVO1341	Bacteria	Bacteroidota	Bacteroidia	Bacteroidales	Bacteroidales_RF16_group	Bacteroidales_RF16_group_ge	-1.46658	0.443293	0.0146799
	Feces cattle	QMC vs QPS	DENOVO990	Bacteria	Bacteroidota	Bacteroidia	Bacteroidales	Bacteroidales_RF16_group	Bacteroidales_RF16_group_ge	-1.1919	0.31864	0.00406191
	Feces cattle	QMC vs QPS	DENOVO883	Bacteria	Bacteroidota	Bacteroidia	Bacteroidales	Bacteroidales_RF16_group	Bacteroidales_RF16_group_ge	-0.976336	0.289622	0.0122078
	Feces cattle	QMC vs QPS	DENOVO528	Bacteria	Bacteroidota	Bacteroidia	Bacteroidales	Bacteroidales_RF16_group	Bacteroidales_RF16_group_ge	-0.951525	0.236915	0.00176236
	Feces cattle	QMC vs QPS	DENOVO544	Bacteria	Bacteroidota	Bacteroidia	Bacteroidales	Bacteroidales_RF16_group	Bacteroidales_RF16_group_ge	-0.742032	0.23247	0.0208669
	Feces cattle	QMC vs QPS	DENOVO296	Bacteria	Bacteroidota	Bacteroidia	Bacteroidales	Bacteroidales_RF16_group	Bacteroidales_RF16_group_ge	-0.72086	0.172448	0.000958872
	Feces cattle	QMC vs QPS	DENOVO191	Bacteria	Bacteroidota	Bacteroidia	Bacteroidales	Bacteroidales_RF16_group	Bacteroidales_RF16_group_ge	-0.60484	0.139437	0.000516928
	Feces cattle	QMC vs QPS	DENOVO358	Bacteria	Bacteroidota	Bacteroidia	Bacteroidales	Bacteroidales_RF16_group	Bacteroidales_RF16_group_ge	-0.569246	0.156737	0.00555731
	Feces cattle	QMC vs QPS	DENOVO178	Bacteria	Bacteroidota	Bacteroidia	Bacteroidales	Bacteroidales_RF16_group	Bacteroidales_RF16_group_ge	-0.546879	0.132713	0.00121764
	Feces cattle	QMC vs QPS	DENOVO712	Bacteria	Bacteroidota	Bacteroidia	Bacteroidales	Bacteroidales_unclassified	Bacteroidales_unclassified	-1.57692	0.349987	0.000268078
	Feces cattle	QMC vs QPS	DENOVO995	Bacteria	Bacteroidota	Bacteroidia	Bacteroidales	Bacteroidales_unclassified	Bacteroidales_unclassified	-1.49744	0.52633	0.0494057
	Feces cattle	QMC vs QPS	DENOVO678	Bacteria	Bacteroidota	Bacteroidia	Bacteroidales	Bacteroidales_unclassified	Bacteroidales_unclassified	-1.38084	0.326128	0.000771628
	Feces cattle	QMC vs QPS	DENOVO640	Bacteria	Bacteroidota	Bacteroidia	Bacteroidales	F082	F082_ge	-1.20855	0.397336	0.0307252
	Feces cattle	QMC vs QPS	DENOVO202	Bacteria	Bacteroidota	Bacteroidia	Bacteroidales	Prevotellaceae	Alloprevotella	1.17774	0.190159	6.6439e-08
	Feces cattle	QMC vs QPS	DENOVO219	Bacteria	Bacteroidota	Bacteroidia	Bacteroidales	Prevotellaceae	Prevotellaceae_UCG-003	0.492096	0.169447	0.0437499
	Feces cattle	QMC vs QPS	DENOVO224	Bacteria	Bacteroidota	Bacteroidia	Bacteroidales	Prevotellaceae	Prevotellaceae_UCG-003	0.589446	0.161518	0.00525696
	Feces cattle	QMC vs QPS	DENOVO380	Bacteria	Bacteroidota	Bacteroidia	Bacteroidales	Prevotellaceae	Prevotellaceae_UCG-003	0.767061	0.249099	0.0282574
	Feces cattle	QMC vs QPS	DENOVO404	Bacteria	Bacteroidota	Bacteroidia	Bacteroidales	Prevotellaceae	Prevotellaceae_UCG-003	1.06546	0.234815	0.000257039
	Feces cattle	QMC vs QPS	DENOVO1098	Bacteria	Bacteroidota	Bacteroidia	Bacteroidales	Prevotellaceae	Prevotellaceae_UCG-004	1.03707	0.355503	0.0422781
	Feces cattle	QMC vs QPS	DENOVO53	Bacteria	Bacteroidota	Bacteroidia	Bacteroidales	Rikenellaceae	Alistipes	0.554225	0.0994891	1.74282e-06
	Feces cattle	QMC vs QPS	DENOVO170	Bacteria	Bacteroidota	Bacteroidia	Bacteroidales	Rikenellaceae	Alistipes	0.575782	0.144769	0.00193251
	Feces cattle	QMC vs QPS	DENOVO5776	Bacteria	Bacteroidota	Bacteroidia	Bacteroidales	Rikenellaceae	Alistipes	1.34518	0.451761	0.0355768
	Feces cattle	QMC vs QPS	DENOVO188	Bacteria	Bacteroidota	Bacteroidia	Bacteroidales	Rikenellaceae	Rikenellaceae_RC9_gut_group	-0.646715	0.142926	0.000265277
	Feces cattle	QMC vs QPS	DENOVO484	Bacteria	Bacteroidota	Bacteroidia	Bacteroidales	Rikenellaceae	Rikenellaceae_RC9_gut_group	-0.566227	0.198293	0.0488404
	Feces cattle	QMC vs QPS	DENOVO1601	Bacteria	Bacteroidota	Bacteroidia	Bacteroidales	Rikenellaceae	Rikenellaceae_RC9_gut_group	1.60052	0.473074	0.011914
	Feces cattle	QMC vs QPS	DENOVO374	Bacteria	Bacteroidota	Bacteroidia	Bacteroidales	uncultured	uncultured_ge	-0.554326	0.184963	0.0344682
	Feces cattle	QMC vs QPS	DENOVO518	Bacteria	Bacteroidota	Bacteroidia	Bacteroidia_unclassified	Bacteroidia_unclassified	Bacteroidia_unclassified	-0.952007	0.263768	0.00598976
	Feces cattle	QMC vs QPS	DENOVO1983	Bacteria	Cyanobacteria	Cyanobacteriia	Chloroplast	Chloroplast_fa	Chloroplast_ge	6.62911	1.51549	0.000458407
	Feces cattle	QMC vs QPS	DENOVO1315	Bacteria	Cyanobacteria	Vampirivibrionia	Gastranaerophilales	Gastranaerophilales_fa	Gastranaerophilales_ge	-1.13615	0.365205	0.0265397
	Feces cattle	QMC vs QPS	DENOVO243	Bacteria	Cyanobacteria	Vampirivibrionia	Gastranaerophilales	Gastranaerophilales_fa	Gastranaerophilales_ge	-0.687094	0.157862	0.000494564
	Feces cattle	QMC vs QPS	DENOVO301	Bacteria	Cyanobacteria	Vampirivibrionia	Gastranaerophilales	Gastranaerophilales_fa	Gastranaerophilales_ge	-0.673189	0.192074	0.00802079
	Feces cattle	QMC vs QPS	DENOVO1355	Bacteria	Elusimicrobiota	Elusimicrobia	Elusimicrobiales	Elusimicrobiaceae	Elusimicrobium	-1.35747	0.41923	0.0184642
	Feces cattle	QMC vs QPS	DENOVO339	Bacteria	Firmicutes	Bacilli	Bacillales	Bacillales_unclassified	Bacillales_unclassified	-1.93138	0.356008	3.66079e-06
	Feces cattle	QMC vs QPS	DENOVO183	Bacteria	Firmicutes	Bacilli	Bacillales	Bacillales_unclassified	Bacillales_unclassified	-1.79132	0.625517	0.0479346
	Feces cattle	QMC vs QPS	DENOVO27	Bacteria	Firmicutes	Bacilli	Bacillales	Planococcaceae	Lysinibacillus	-0.766214	0.111725	8.48538e-10
	Feces cattle	QMC vs QPS	DENOVO1371	Bacteria	Firmicutes	Bacilli	Bacillales	Planococcaceae	Planococcaceae_unclassified	-1.90216	0.66782	0.04925
	Feces cattle	QMC vs QPS	DENOVO114	Bacteria	Firmicutes	Bacilli	Bacillales	Planococcaceae	Planococcaceae_unclassified	-0.760073	0.23799	0.0208669
	Feces cattle	QMC vs QPS	DENOVO47	Bacteria	Firmicutes	Bacilli	Bacillales	Planococcaceae	Planococcaceae_unclassified	-0.74583	0.0917918	7.05459e-14
	Feces cattle	QMC vs QPS	DENOVO152	Bacteria	Firmicutes	Bacilli	Bacillales	Planococcaceae	Planococcaceae_unclassified	-0.624928	0.129589	7.47114e-05
	Feces cattle	QMC vs QPS	DENOVO64	Bacteria	Firmicutes	Bacilli	Bacillales	Planococcaceae	Solibacillus	-0.563369	0.110177	1.78642e-05
	Feces cattle	QMC vs QPS	DENOVO90	Bacteria	Firmicutes	Bacilli	Bacillales	Planococcaceae	Solibacillus	-0.503283	0.11144	0.000268078
	Feces cattle	QMC vs QPS	DENOVO2859	Bacteria	Firmicutes	Bacilli	Erysipelotrichales	Erysipelotrichaceae	Turicibacter	-3.68948	0.934785	0.00208501
	Feces cattle	QMC vs QPS	DENOVO290	Bacteria	Firmicutes	Bacilli	Erysipelotrichales	Erysipelotrichaceae	Turicibacter	-3.64557	0.316016	2.74463e-28
	Feces cattle	QMC vs QPS	DENOVO700	Bacteria	Firmicutes	Bacilli	Lactobacillales	Streptococcaceae	Streptococcus	1.71825	0.398003	0.000542837
	Feces cattle	QMC vs QPS	DENOVO816	Bacteria	Firmicutes	Clostridia	Christensenellales	Christensenellaceae	Christensenellaceae_R-7_group	1.45655	0.247904	3.77346e-07
	Feces cattle	QMC vs QPS	DENOVO3530	Bacteria	Firmicutes	Clostridia	Christensenellales	Christensenellaceae	Christensenellaceae_R-7_group	1.78651	0.586294	0.0304215
	Feces cattle	QMC vs QPS	DENOVO2960	Bacteria	Firmicutes	Clostridia	Christensenellales	Christensenellaceae	Christensenellaceae_R-7_group	2.36061	0.635229	0.00437796
	Feces cattle	QMC vs QPS	DENOVO4390	Bacteria	Firmicutes	Clostridia	Christensenellales	Christensenellaceae	Christensenellaceae_R-7_group	2.77371	0.822862	0.0122078
	Feces cattle	QMC vs QPS	DENOVO2298	Bacteria	Firmicutes	Clostridia	Christensenellales	Christensenellaceae	uncultured	2.04089	0.567966	0.00621505
	Feces cattle	QMC vs QPS	DENOVO2206	Bacteria	Firmicutes	Clostridia	Clostridiales	Clostridiaceae	Clostridium_sensu_stricto_1	-3.38918	0.970372	0.00821307
	Feces cattle	QMC vs QPS	DENOVO4291	Bacteria	Firmicutes	Clostridia	Lachnospirales	Lachnospiraceae	Acetitomaculum	5.27202	1.30147	0.00158124
	Feces cattle	QMC vs QPS	DENOVO26453	Bacteria	Firmicutes	Clostridia	Lachnospirales	Lachnospiraceae	Dorea	2.20933	0.61319	0.006061
	Feces cattle	QMC vs QPS	DENOVO951	Bacteria	Firmicutes	Clostridia	Lachnospirales	Lachnospiraceae	Lachnoclostridium	1.22417	0.298909	0.00133141
	Feces cattle	QMC vs QPS	DENOVO2254	Bacteria	Firmicutes	Clostridia	Lachnospirales	Lachnospiraceae	Lachnospiraceae_ge	1.93455	0.539524	0.0062499
	Feces cattle	QMC vs QPS	DENOVO391	Bacteria	Firmicutes	Clostridia	Lachnospirales	Lachnospiraceae	Lachnospiraceae_NK3A20_group	0.798196	0.228447	0.00821307
	Feces cattle	QMC vs QPS	DENOVO989	Bacteria	Firmicutes	Clostridia	Lachnospirales	Lachnospiraceae	Lachnospiraceae_NK3A20_group	2.07208	0.397698	1.14653e-05
	Feces cattle	QMC vs QPS	DENOVO265	Bacteria	Firmicutes	Clostridia	Lachnospirales	Lachnospiraceae	Lachnospiraceae_unclassified	0.714653	0.19443	0.00493243
	Feces cattle	QMC vs QPS	DENOVO2192	Bacteria	Firmicutes	Clostridia	Lachnospirales	Lachnospiraceae	Lachnospiraceae_unclassified	1.59921	0.529146	0.0322309
	Feces cattle	QMC vs QPS	DENOVO2499	Bacteria	Firmicutes	Clostridia	Lachnospirales	Lachnospiraceae	Lachnospiraceae_unclassified	2.21982	0.606007	0.00511458
	Feces cattle	QMC vs QPS	DENOVO3843	Bacteria	Firmicutes	Clostridia	Lachnospirales	Lachnospiraceae	Lachnospiraceae_unclassified	2.3641	0.81888	0.0455213
	Feces cattle	QMC vs QPS	DENOVO1228	Bacteria	Firmicutes	Clostridia	Lachnospirales	Lachnospiraceae	Lachnospiraceae_unclassified	2.60944	0.447007	4.1838e-07
	Feces cattle	QMC vs QPS	DENOVO5403	Bacteria	Firmicutes	Clostridia	Lachnospirales	Lachnospiraceae	Lachnospiraceae_unclassified	2.65972	0.756078	0.00772544
	Feces cattle	QMC vs QPS	DENOVO1843	Bacteria	Firmicutes	Clostridia	Lachnospirales	Lachnospiraceae	Lachnospiraceae_unclassified	2.69682	0.519487	1.22197e-05
	Feces cattle	QMC vs QPS	DENOVO3374	Bacteria	Firmicutes	Clostridia	Lachnospirales	Lachnospiraceae	Lachnospiraceae_unclassified	2.83219	0.792525	0.00639399
	Feces cattle	QMC vs QPS	DENOVO961	Bacteria	Firmicutes	Clostridia	Lachnospirales	Lachnospiraceae	Lachnospiraceae_unclassified	3.13578	0.373563	8.23232e-15
	Feces cattle	QMC vs QPS	DENOVO3545	Bacteria	Firmicutes	Clostridia	Lachnospirales	Lachnospiraceae	Lachnospiraceae_unclassified	3.21727	0.802387	0.00177947
	Feces cattle	QMC vs QPS	DENOVO4206	Bacteria	Firmicutes	Clostridia	Lachnospirales	Lachnospiraceae	Lachnospiraceae_unclassified	4.89555	1.28085	0.00312032
	Feces cattle	QMC vs QPS	DENOVO1640	Bacteria	Firmicutes	Clostridia	Oscillospirales	Hungateiclostridiaceae	Saccharofermentans	3.49597	0.602822	5.00907e-07
	Feces cattle	QMC vs QPS	DENOVO332	Bacteria	Firmicutes	Clostridia	Oscillospirales	Oscillospiraceae	NK4A214_group	0.696729	0.200674	0.00868533
	Feces cattle	QMC vs QPS	DENOVO2975	Bacteria	Firmicutes	Clostridia	Oscillospirales	Oscillospiraceae	NK4A214_group	2.91499	0.779716	0.00406191
	Feces cattle	QMC vs QPS	DENOVO1833	Bacteria	Firmicutes	Clostridia	Oscillospirales	Oscillospiraceae	NK4A214_group	2.94433	0.666094	0.000382341
	Feces cattle	QMC vs QPS	DENOVO1962	Bacteria	Firmicutes	Clostridia	Oscillospirales	Oscillospiraceae	NK4A214_group	3.33819	0.577621	5.39025e-07
	Feces cattle	QMC vs QPS	DENOVO1031	Bacteria	Firmicutes	Clostridia	Oscillospirales	Oscillospiraceae	Oscillospiraceae_unclassified	0.933362	0.32532	0.0478294
	Feces cattle	QMC vs QPS	DENOVO943	Bacteria	Firmicutes	Clostridia	Oscillospirales	Oscillospiraceae	UCG-002	1.17933	0.359029	0.0158103
	Feces cattle	QMC vs QPS	DENOVO157	Bacteria	Firmicutes	Clostridia	Oscillospirales	Oscillospiraceae	UCG-005	0.425465	0.131693	0.0187586
	Feces cattle	QMC vs QPS	DENOVO165	Bacteria	Firmicutes	Clostridia	Oscillospirales	Oscillospiraceae	UCG-005	0.44643	0.144198	0.0271978
	Feces cattle	QMC vs QPS	DENOVO80	Bacteria	Firmicutes	Clostridia	Oscillospirales	Oscillospiraceae	UCG-005	0.447415	0.114648	0.00242613
	Feces cattle	QMC vs QPS	DENOVO126	Bacteria	Firmicutes	Clostridia	Oscillospirales	Oscillospiraceae	UCG-005	0.479385	0.119346	0.00176236
	Feces cattle	QMC vs QPS	DENOVO46	Bacteria	Firmicutes	Clostridia	Oscillospirales	Oscillospiraceae	UCG-005	0.500699	0.10404	7.59553e-05
	Feces cattle	QMC vs QPS	DENOVO17	Bacteria	Firmicutes	Clostridia	Oscillospirales	Oscillospiraceae	UCG-005	0.515032	0.0866048	2.69821e-07
	Feces cattle	QMC vs QPS	DENOVO137	Bacteria	Firmicutes	Clostridia	Oscillospirales	Oscillospiraceae	UCG-005	0.623305	0.138236	0.000268078
	Feces cattle	QMC vs QPS	DENOVO16228	Bacteria	Firmicutes	Clostridia	Oscillospirales	Oscillospiraceae	UCG-005	0.755173	0.242488	0.0264861
	Feces cattle	QMC vs QPS	DENOVO7170	Bacteria	Firmicutes	Clostridia	Oscillospirales	Oscillospiraceae	UCG-005	0.801632	0.268154	0.0350459
	Feces cattle	QMC vs QPS	DENOVO124	Bacteria	Firmicutes	Clostridia	Oscillospirales	Oscillospiraceae	UCG-005	0.829525	0.139465	2.69821e-07
	Feces cattle	QMC vs QPS	DENOVO488	Bacteria	Firmicutes	Clostridia	Oscillospirales	Oscillospiraceae	UCG-005	0.830673	0.250525	0.0144418
	Feces cattle	QMC vs QPS	DENOVO307	Bacteria	Firmicutes	Clostridia	Oscillospirales	Oscillospiraceae	UCG-005	1.09387	0.186277	3.77346e-07
	Feces cattle	QMC vs QPS	DENOVO4956	Bacteria	Firmicutes	Clostridia	Oscillospirales	Oscillospiraceae	UCG-005	1.29411	0.324335	0.00189775
	Feces cattle	QMC vs QPS	DENOVO3026	Bacteria	Firmicutes	Clostridia	Oscillospirales	Oscillospiraceae	UCG-005	1.97061	0.687675	0.0479346
	Feces cattle	QMC vs QPS	DENOVO575	Bacteria	Firmicutes	Clostridia	Oscillospirales	Oscillospiraceae	uncultured	0.749291	0.24277	0.0278324
	Feces cattle	QMC vs QPS	DENOVO486	Bacteria	Firmicutes	Clostridia	Oscillospirales	Oscillospirales_fa	Oscillospirales_ge	-0.538427	0.188975	0.04925
	Feces cattle	QMC vs QPS	DENOVO650	Bacteria	Firmicutes	Clostridia	Oscillospirales	Oscillospirales_fa	Oscillospirales_ge	0.783936	0.267961	0.0417888
	Feces cattle	QMC vs QPS	DENOVO702	Bacteria	Firmicutes	Clostridia	Oscillospirales	Oscillospirales_fa	Oscillospirales_ge	0.943365	0.263672	0.00636591
	Feces cattle	QMC vs QPS	DENOVO1009	Bacteria	Firmicutes	Clostridia	Oscillospirales	Ruminococcaceae	Candidatus_Soleaferrea	1.12236	0.365291	0.0285941
	Feces cattle	QMC vs QPS	DENOVO1390	Bacteria	Firmicutes	Clostridia	Oscillospirales	Ruminococcaceae	Candidatus_Soleaferrea	1.5935	0.408189	0.00242613
	Feces cattle	QMC vs QPS	DENOVO2567	Bacteria	Firmicutes	Clostridia	Oscillospirales	UCG-010	UCG-010_ge	-1.44128	0.48398	0.0355768
	Feces cattle	QMC vs QPS	DENOVO3646	Bacteria	Firmicutes	Clostridia	Oscillospirales	UCG-010	UCG-010_ge	1.74059	0.579097	0.0337627
	Feces cattle	QMC vs QPS	DENOVO3202	Bacteria	Firmicutes	Clostridia	Peptostreptococcales-Tissierellales	Anaerovoracaceae	Family_XIII_AD3011_group	2.21958	0.701902	0.0229042
	Feces cattle	QMC vs QPS	DENOVO1296	Bacteria	Firmicutes	Clostridia	Peptostreptococcales-Tissierellales	Anaerovoracaceae	Family_XIII_AD3011_group	2.33689	0.423057	2.18367e-06
	Feces cattle	QMC vs QPS	DENOVO1913	Bacteria	Firmicutes	Clostridia	Peptostreptococcales-Tissierellales	Anaerovoracaceae	Family_XIII_AD3011_group	3.00092	0.613996	5.56335e-05
	Feces cattle	QMC vs QPS	DENOVO1880	Bacteria	Firmicutes	Clostridia	Peptostreptococcales-Tissierellales	Anaerovoracaceae	Mogibacterium	1.75034	0.441704	0.0020187
	Feces cattle	QMC vs QPS	DENOVO232	Bacteria	Firmicutes	Clostridia	Peptostreptococcales-Tissierellales	Anaerovoracaceae	Mogibacterium	1.76661	0.188542	1.43398e-18
	Feces cattle	QMC vs QPS	DENOVO2786	Bacteria	Firmicutes	Clostridia	Peptostreptococcales-Tissierellales	Anaerovoracaceae	Mogibacterium	2.19314	0.611318	0.0062499
	Feces cattle	QMC vs QPS	DENOVO722	Bacteria	Firmicutes	Clostridia	Peptostreptococcales-Tissierellales	Anaerovoracaceae	Mogibacterium	2.56708	0.361339	1.59177e-10
	Feces cattle	QMC vs QPS	DENOVO271	Bacteria	Firmicutes	Clostridia	Peptostreptococcales-Tissierellales	Peptostreptococcaceae	Paeniclostridium	-3.30966	0.350212	7.61367e-19
	Feces cattle	QMC vs QPS	DENOVO128	Bacteria	Firmicutes	Clostridia	Peptostreptococcales-Tissierellales	Peptostreptococcaceae	Peptostreptococcaceae_unclassified	-3.08069	0.18378	3.59983e-60
	Feces cattle	QMC vs QPS	DENOVO23687	Bacteria	Firmicutes	Clostridia	Peptostreptococcales-Tissierellales	Peptostreptococcaceae	Peptostreptococcaceae_unclassified	-2.24905	0.754386	0.0355768
	Feces cattle	QMC vs QPS	DENOVO74	Bacteria	Firmicutes	Clostridia	Peptostreptococcales-Tissierellales	Peptostreptococcaceae	Romboutsia	-3.44895	0.173133	4.24259e-85
	Feces cattle	QMC vs QPS	DENOVO270	Bacteria	Firmicutes	Clostridia	Peptostreptococcales-Tissierellales	Peptostreptococcaceae	Romboutsia	-3.2726	0.268565	1.4668e-31
	Feces cattle	QMC vs QPS	DENOVO520	Bacteria	Firmicutes	Clostridia	Peptostreptococcales-Tissierellales	Peptostreptococcaceae	Romboutsia	-2.15566	0.222861	1.03745e-19
	Feces cattle	QMC vs QPS	DENOVO2208	Bacteria	Firmicutes	Clostridia	Peptostreptococcales-Tissierellales	Peptostreptococcaceae	Terrisporobacter	-2.50805	0.653332	0.00295901
	Feces cattle	QMC vs QPS	DENOVO858	Bacteria	Firmicutes	Clostridia	Peptostreptococcales-Tissierellales	Peptostreptococcaceae	Terrisporobacter	-2.24222	0.383146	4.03582e-07
	Feces cattle	QMC vs QPS	DENOVO4782	Bacteria	Spirochaetota	Spirochaetia	Spirochaetales	Spirochaetaceae	Treponema	-2.27363	0.783964	0.0439755
	Feces cattle	QMC vs QPS	DENOVO1218	Bacteria	Verrucomicrobiota	Kiritimatiellae	WCHB1-41	WCHB1-41_fa	WCHB1-41_ge	-1.41244	0.382943	0.00475428
	Feces cattle	QMC vs QPS	DENOVO57	Bacteria	Verrucomicrobiota	Kiritimatiellae	WCHB1-41	WCHB1-41_fa	WCHB1-41_ge	-0.670101	0.0907126	2.15582e-11
	Feces cattle	QMC vs QPS	DENOVO4101	Bacteria	Verrucomicrobiota	Kiritimatiellae	WCHB1-41	WCHB1-41_fa	WCHB1-41_ge	2.46431	0.795314	0.0271978
	Feces cattle	QMC vs QPS	DENOVO3147	Bacteria	Verrucomicrobiota	Kiritimatiellae	WCHB1-41	WCHB1-41_fa	WCHB1-41_ge	2.70415	0.777011	0.00851245
	Feces cattle	QMC vs QPS	DENOVO3256	Bacteria	Verrucomicrobiota	Kiritimatiellae	WCHB1-41	WCHB1-41_fa	WCHB1-41_ge	3.41677	0.85792	0.00192311
	Feces cattle	QMC vs QPS	DENOVO2776	Bacteria	Verrucomicrobiota	Kiritimatiellae	WCHB1-41	WCHB1-41_fa	WCHB1-41_ge	3.68022	0.850218	0.000526965
	Feces cattle	QMC vs QPS	DENOVO3382	Bacteria	Verrucomicrobiota	Kiritimatiellae	WCHB1-41	WCHB1-41_fa	WCHB1-41_ge	4.17176	0.906783	0.000201689
	Feces cattle	QMC vs QPS	DENOVO4439	Bacteria	Verrucomicrobiota	Kiritimatiellae	WCHB1-41	WCHB1-41_fa	WCHB1-41_ge	4.17342	1.1241	0.00437869
	Feces cattle	QMC vs QPS	DENOVO4262	Bacteria	Verrucomicrobiota	Kiritimatiellae	WCHB1-41	WCHB1-41_fa	WCHB1-41_ge	4.85509	1.2942	0.00396884
	Feces cattle	QMC vs QPS	DENOVO4285	Bacteria	Verrucomicrobiota	Kiritimatiellae	WCHB1-41	WCHB1-41_fa	WCHB1-41_ge	4.95057	1.28704	0.00291289
	Feces cattle	QMC vs QPS	DENOVO4131	Bacteria	Verrucomicrobiota	Kiritimatiellae	WCHB1-41	WCHB1-41_fa	WCHB1-41_ge	4.9729	1.28516	0.00269276
	Feces cattle	QMC vs QPS	DENOVO1840	Bacteria	Verrucomicrobiota	Lentisphaeria	Victivallales	vadinBE97	vadinBE97_ge	-1.73548	0.565637	0.0285941
	Feces cattle	QMC vs QPS	DENOVO4786	Bacteria	Verrucomicrobiota	Lentisphaeria	Victivallales	vadinBE97	vadinBE97_ge	3.36983	1.15294	0.0418387
	Feces cattle	QMC vs QPS	DENOVO1722	Bacteria	Verrucomicrobiota	Lentisphaeria	Victivallales	Victivallaceae	Victivallaceae_ge	-1.37896	0.430555	0.0204829
	Feces cattle	QMC vs QPS	DENOVO1084	Bacteria	Verrucomicrobiota	Lentisphaeria	Victivallales	Victivallaceae	Victivallaceae_ge	-1.26177	0.319308	0.002079
	Feces cattle	QMC vs QPS	DENOVO671	Bacteria	Verrucomicrobiota	Lentisphaeria	Victivallales	Victivallaceae	Victivallaceae_ge	-0.736804	0.239969	0.0285941
	Feces cattle	QMC vs QPS	DENOVO1922	Bacteria	Verrucomicrobiota	Lentisphaeria	Victivallales	Victivallaceae	Victivallaceae_unclassified	-1.42713	0.460978	0.0271978
	Feces cattle	QMC vs QPS	DENOVO969	Bacteria	Verrucomicrobiota	Lentisphaeria	Victivallales	Victivallaceae	Victivallaceae_unclassified	-1.17329	0.321263	0.00525696
	Feces cattle	QMC vs QST	DENOVO154	Archaea	Euryarchaeota	Methanobacteria	Methanobacteriales	Methanobacteriaceae	Methanobrevibacter	0.466076	0.134032	0.0142417
	Feces cattle	QMC vs QST	DENOVO335	Archaea	Euryarchaeota	Methanobacteria	Methanobacteriales	Methanobacteriaceae	Methanobrevibacter	0.736591	0.183198	0.00313298
	Feces cattle	QMC vs QST	DENOVO1237	Archaea	Euryarchaeota	Methanobacteria	Methanobacteriales	Methanobacteriaceae	Methanobrevibacter	1.24717	0.323227	0.00427805
	Feces cattle	QMC vs QST	DENOVO25610	Archaea	Euryarchaeota	Methanobacteria	Methanobacteriales	Methanobacteriaceae	Methanobrevibacter	1.34764	0.403213	0.0208145
	Feces cattle	QMC vs QST	DENOVO111	Archaea	Euryarchaeota	Methanobacteria	Methanobacteriales	Methanobacteriaceae	Methanobrevibacter	1.54262	0.111401	1.78106e-40
	Feces cattle	QMC vs QST	DENOVO555	Archaea	Euryarchaeota	Methanobacteria	Methanobacteriales	Methanobacteriaceae	Methanosphaera	0.934458	0.231049	0.00295065
	Feces cattle	QMC vs QST	DENOVO1557	Bacteria	Actinobacteriota	Coriobacteriia	Coriobacteriales	Atopobiaceae	Atopobium	1.27536	0.410314	0.0354679
	Feces cattle	QMC vs QST	DENOVO979	Bacteria	Actinobacteriota	Coriobacteriia	Coriobacteriales	Atopobiaceae	Olsenella	1.25643	0.317621	0.00343312
	Feces cattle	QMC vs QST	DENOVO1692	Bacteria	Actinobacteriota	Coriobacteriia	Coriobacteriales	Atopobiaceae	Olsenella	1.40388	0.404525	0.014316
	Feces cattle	QMC vs QST	DENOVO1347	Bacteria	Actinobacteriota	Coriobacteriia	Coriobacteriales	Eggerthellaceae	DNF00809	1.26961	0.392622	0.0266125
	Feces cattle	QMC vs QST	DENOVO1634	Bacteria	Actinobacteriota	Coriobacteriia	Coriobacteriales	Eggerthellaceae	DNF00809	1.67336	0.479512	0.0138895
	Feces cattle	QMC vs QST	DENOVO712	Bacteria	Bacteroidota	Bacteroidia	Bacteroidales	Bacteroidales_unclassified	Bacteroidales_unclassified	-1.90141	0.340585	3.19529e-06
	Feces cattle	QMC vs QST	DENOVO995	Bacteria	Bacteroidota	Bacteroidia	Bacteroidales	Bacteroidales_unclassified	Bacteroidales_unclassified	-1.86236	0.510257	0.00908286
	Feces cattle	QMC vs QST	DENOVO678	Bacteria	Bacteroidota	Bacteroidia	Bacteroidales	Bacteroidales_unclassified	Bacteroidales_unclassified	-1.67249	0.316779	1.34374e-05
	Feces cattle	QMC vs QST	DENOVO640	Bacteria	Bacteroidota	Bacteroidia	Bacteroidales	F082	F082_ge	-1.68398	0.381411	0.000648968
	Feces cattle	QMC vs QST	DENOVO1076	Bacteria	Bacteroidota	Bacteroidia	Bacteroidales	F082	F082_ge	-1.13035	0.369221	0.0391269
	Feces cattle	QMC vs QST	DENOVO377	Bacteria	Bacteroidota	Bacteroidia	Bacteroidales	p-2534-18B5_gut_group	p-2534-18B5_gut_group_ge	0.530257	0.178192	0.0491877
	Feces cattle	QMC vs QST	DENOVO219	Bacteria	Bacteroidota	Bacteroidia	Bacteroidales	Prevotellaceae	Prevotellaceae_UCG-003	0.510614	0.165557	0.0377425
	Feces cattle	QMC vs QST	DENOVO224	Bacteria	Bacteroidota	Bacteroidia	Bacteroidales	Prevotellaceae	Prevotellaceae_UCG-003	0.930415	0.163281	1.81565e-06
	Feces cattle	QMC vs QST	DENOVO1721	Bacteria	Bacteroidota	Bacteroidia	Flavobacteriales	Flavobacteriaceae	Flavobacterium	2.29218	0.772037	0.0491877
	Feces cattle	QMC vs QST	DENOVO1983	Bacteria	Cyanobacteria	Cyanobacteriia	Chloroplast	Chloroplast_fa	Chloroplast_ge	3.68441	1.14847	0.0277492
	Feces cattle	QMC vs QST	DENOVO90	Bacteria	Firmicutes	Bacilli	Bacillales	Planococcaceae	Solibacillus	0.419387	0.11626	0.00994438
	Feces cattle	QMC vs QST	DENOVO700	Bacteria	Firmicutes	Bacilli	Lactobacillales	Streptococcaceae	Streptococcus	2.2092	0.41699	1.31732e-05
	Feces cattle	QMC vs QST	DENOVO816	Bacteria	Firmicutes	Clostridia	Christensenellales	Christensenellaceae	Christensenellaceae_R-7_group	1.17932	0.232111	3.17049e-05
	Feces cattle	QMC vs QST	DENOVO3530	Bacteria	Firmicutes	Clostridia	Christensenellales	Christensenellaceae	Christensenellaceae_R-7_group	2.60743	0.655006	0.00319762
	Feces cattle	QMC vs QST	DENOVO954	Bacteria	Firmicutes	Clostridia	Lachnospirales	Lachnospiraceae	Cellulosilyticum	1.37309	0.335206	0.0024645
	Feces cattle	QMC vs QST	DENOVO951	Bacteria	Firmicutes	Clostridia	Lachnospirales	Lachnospiraceae	Lachnoclostridium	1.05146	0.283202	0.00728312
	Feces cattle	QMC vs QST	DENOVO2225	Bacteria	Firmicutes	Clostridia	Lachnospirales	Lachnospiraceae	Lachnospiraceae_ge	1.58526	0.535458	0.0493524
	Feces cattle	QMC vs QST	DENOVO2254	Bacteria	Firmicutes	Clostridia	Lachnospirales	Lachnospiraceae	Lachnospiraceae_ge	2.06947	0.528939	0.00364275
	Feces cattle	QMC vs QST	DENOVO391	Bacteria	Firmicutes	Clostridia	Lachnospirales	Lachnospiraceae	Lachnospiraceae_NK3A20_group	1.4388	0.237244	3.57067e-07
	Feces cattle	QMC vs QST	DENOVO1346	Bacteria	Firmicutes	Clostridia	Lachnospirales	Lachnospiraceae	Lachnospiraceae_NK3A20_group	1.76658	0.441048	0.00319762
	Feces cattle	QMC vs QST	DENOVO989	Bacteria	Firmicutes	Clostridia	Lachnospirales	Lachnospiraceae	Lachnospiraceae_NK3A20_group	1.93929	0.371459	1.60399e-05
	Feces cattle	QMC vs QST	DENOVO1843	Bacteria	Firmicutes	Clostridia	Lachnospirales	Lachnospiraceae	Lachnospiraceae_unclassified	1.48198	0.410235	0.00994438
	Feces cattle	QMC vs QST	DENOVO2192	Bacteria	Firmicutes	Clostridia	Lachnospirales	Lachnospiraceae	Lachnospiraceae_unclassified	1.65353	0.512312	0.0266125
	Feces cattle	QMC vs QST	DENOVO1228	Bacteria	Firmicutes	Clostridia	Lachnospirales	Lachnospiraceae	Lachnospiraceae_unclassified	1.69956	0.3687	0.000302583
	Feces cattle	QMC vs QST	DENOVO3545	Bacteria	Firmicutes	Clostridia	Lachnospirales	Lachnospiraceae	Lachnospiraceae_unclassified	1.83422	0.595562	0.0377884
	Feces cattle	QMC vs QST	DENOVO2014	Bacteria	Firmicutes	Clostridia	Lachnospirales	Lachnospiraceae	Lachnospiraceae_unclassified	2.02222	0.682591	0.0493524
	Feces cattle	QMC vs QST	DENOVO3374	Bacteria	Firmicutes	Clostridia	Lachnospirales	Lachnospiraceae	Lachnospiraceae_unclassified	2.22778	0.665636	0.0208145
	Feces cattle	QMC vs QST	DENOVO5403	Bacteria	Firmicutes	Clostridia	Lachnospirales	Lachnospiraceae	Lachnospiraceae_unclassified	2.474	0.694298	0.0107472
	Feces cattle	QMC vs QST	DENOVO961	Bacteria	Firmicutes	Clostridia	Lachnospirales	Lachnospiraceae	Lachnospiraceae_unclassified	2.54231	0.3185	9.70809e-13
	Feces cattle	QMC vs QST	DENOVO4206	Bacteria	Firmicutes	Clostridia	Lachnospirales	Lachnospiraceae	Lachnospiraceae_unclassified	2.95227	0.820796	0.0101127
	Feces cattle	QMC vs QST	DENOVO2499	Bacteria	Firmicutes	Clostridia	Lachnospirales	Lachnospiraceae	Lachnospiraceae_unclassified	2.99986	0.677572	0.000643894
	Feces cattle	QMC vs QST	DENOVO1640	Bacteria	Firmicutes	Clostridia	Oscillospirales	Hungateiclostridiaceae	Saccharofermentans	2.46804	0.457314	8.32431e-06
	Feces cattle	QMC vs QST	DENOVO332	Bacteria	Firmicutes	Clostridia	Oscillospirales	Oscillospiraceae	NK4A214_group	0.578242	0.192411	0.045929
	Feces cattle	QMC vs QST	DENOVO1224	Bacteria	Firmicutes	Clostridia	Oscillospirales	Oscillospiraceae	NK4A214_group	1.28605	0.382846	0.0207485
	Feces cattle	QMC vs QST	DENOVO1543	Bacteria	Firmicutes	Clostridia	Oscillospirales	Oscillospiraceae	NK4A214_group	1.65821	0.402898	0.00236861
	Feces cattle	QMC vs QST	DENOVO2975	Bacteria	Firmicutes	Clostridia	Oscillospirales	Oscillospiraceae	NK4A214_group	1.89475	0.604246	0.0340332
	Feces cattle	QMC vs QST	DENOVO1962	Bacteria	Firmicutes	Clostridia	Oscillospirales	Oscillospiraceae	NK4A214_group	3.15735	0.523938	3.77697e-07
	Feces cattle	QMC vs QST	DENOVO46	Bacteria	Firmicutes	Clostridia	Oscillospirales	Oscillospiraceae	UCG-005	0.328434	0.101854	0.0266125
	Feces cattle	QMC vs QST	DENOVO80	Bacteria	Firmicutes	Clostridia	Oscillospirales	Oscillospiraceae	UCG-005	0.348417	0.112149	0.0354679
	Feces cattle	QMC vs QST	DENOVO950	Bacteria	Firmicutes	Clostridia	Oscillospirales	Oscillospiraceae	UCG-005	0.887242	0.285443	0.0354679
	Feces cattle	QMC vs QST	DENOVO575	Bacteria	Firmicutes	Clostridia	Oscillospirales	Oscillospiraceae	uncultured	0.73481	0.235753	0.0354679
	Feces cattle	QMC vs QST	DENOVO337	Bacteria	Firmicutes	Clostridia	Oscillospirales	Oscillospirales_fa	Oscillospirales_ge	0.782298	0.199755	0.00364275
	Feces cattle	QMC vs QST	DENOVO666	Bacteria	Firmicutes	Clostridia	Oscillospirales	Oscillospirales_fa	Oscillospirales_ge	0.789709	0.251736	0.0340332
	Feces cattle	QMC vs QST	DENOVO702	Bacteria	Firmicutes	Clostridia	Oscillospirales	Oscillospirales_fa	Oscillospirales_ge	1.27186	0.266057	0.000138915
	Feces cattle	QMC vs QST	DENOVO1162	Bacteria	Firmicutes	Clostridia	Oscillospirales	Oscillospirales_fa	Oscillospirales_ge	1.30193	0.364903	0.0107472
	Feces cattle	QMC vs QST	DENOVO486	Bacteria	Firmicutes	Clostridia	Oscillospirales	Oscillospirales_fa	Oscillospirales_ge	1.42989	0.225938	8.34384e-08
	Feces cattle	QMC vs QST	DENOVO650	Bacteria	Firmicutes	Clostridia	Oscillospirales	Oscillospirales_fa	Oscillospirales_ge	1.4866	0.283971	1.59056e-05
	Feces cattle	QMC vs QST	DENOVO4164	Bacteria	Firmicutes	Clostridia	Oscillospirales	Oscillospirales_fa	Oscillospirales_ge	2.96011	0.81625	0.00969707
	Feces cattle	QMC vs QST	DENOVO410	Bacteria	Firmicutes	Clostridia	Oscillospirales	UCG-010	UCG-010_ge	0.948175	0.208859	0.000400116
	Feces cattle	QMC vs QST	DENOVO1296	Bacteria	Firmicutes	Clostridia	Peptostreptococcales-Tissierellales	Anaerovoracaceae	Family_XIII_AD3011_group	1.38417	0.347326	0.00319762
	Feces cattle	QMC vs QST	DENOVO1913	Bacteria	Firmicutes	Clostridia	Peptostreptococcales-Tissierellales	Anaerovoracaceae	Family_XIII_AD3011_group	1.42144	0.434244	0.0243164
	Feces cattle	QMC vs QST	DENOVO3202	Bacteria	Firmicutes	Clostridia	Peptostreptococcales-Tissierellales	Anaerovoracaceae	Family_XIII_AD3011_group	2.11152	0.65458	0.0266125
	Feces cattle	QMC vs QST	DENOVO232	Bacteria	Firmicutes	Clostridia	Peptostreptococcales-Tissierellales	Anaerovoracaceae	Mogibacterium	1.14407	0.166767	3.0927e-09
	Feces cattle	QMC vs QST	DENOVO722	Bacteria	Firmicutes	Clostridia	Peptostreptococcales-Tissierellales	Anaerovoracaceae	Mogibacterium	1.71084	0.29549	1.18896e-06
	Feces cattle	QMC vs QST	DENOVO2786	Bacteria	Firmicutes	Clostridia	Peptostreptococcales-Tissierellales	Anaerovoracaceae	Mogibacterium	1.85464	0.552232	0.0207485
	Feces cattle	QMC vs QST	DENOVO272	Bacteria	Firmicutes	Negativicutes	Acidaminococcales	Acidaminococcaceae	Phascolarctobacterium	-0.648859	0.194168	0.0208145
	Feces cattle	QMC vs QST	DENOVO186	Bacteria	Firmicutes	Negativicutes	Acidaminococcales	Acidaminococcaceae	Phascolarctobacterium	-0.618229	0.154872	0.00319762
	Feces cattle	QMC vs QST	DENOVO22	Bacteria	Proteobacteria	Gammaproteobacteria	Pseudomonadales	Moraxellaceae	Acinetobacter	0.279958	0.0941983	0.0491877
	Feces cattle	QMC vs QST	DENOVO420	Bacteria	Proteobacteria	Gammaproteobacteria	Pseudomonadales	Moraxellaceae	Acinetobacter	0.649741	0.211848	0.0389172
	Feces cattle	QMC vs QST	DENOVO8182	Bacteria	Proteobacteria	Gammaproteobacteria	Pseudomonadales	Moraxellaceae	Acinetobacter	2.02922	0.611213	0.0220963
	Feces cattle	QMC vs QST	DENOVO1599	Bacteria	Spirochaetota	Spirochaetia	Spirochaetales	Spirochaetaceae	Treponema	1.24964	0.381365	0.0243164
	Feces cattle	QMC vs QST	DENOVO3094	Bacteria	Spirochaetota	Spirochaetia	Spirochaetales	Spirochaetaceae	Treponema	2.55864	0.776406	0.0232694
	Feces cattle	QMC vs QST	DENOVO57	Bacteria	Verrucomicrobiota	Kiritimatiellae	WCHB1-41	WCHB1-41_fa	WCHB1-41_ge	-0.524044	0.0901901	1.18896e-06
	Feces cattle	QMC vs QST	DENOVO3382	Bacteria	Verrucomicrobiota	Kiritimatiellae	WCHB1-41	WCHB1-41_fa	WCHB1-41_ge	2.01213	0.51442	0.00364275
	Feces cattle	QMC vs QST	DENOVO3147	Bacteria	Verrucomicrobiota	Kiritimatiellae	WCHB1-41	WCHB1-41_fa	WCHB1-41_ge	2.09671	0.646848	0.0266125
	Feces cattle	QMC vs QST	DENOVO3256	Bacteria	Verrucomicrobiota	Kiritimatiellae	WCHB1-41	WCHB1-41_fa	WCHB1-41_ge	2.29545	0.640172	0.0103155
	Feces cattle	QMC vs QST	DENOVO4262	Bacteria	Verrucomicrobiota	Kiritimatiellae	WCHB1-41	WCHB1-41_fa	WCHB1-41_ge	2.41079	0.764689	0.0330947
	Feces cattle	QMC vs QST	DENOVO2776	Bacteria	Verrucomicrobiota	Kiritimatiellae	WCHB1-41	WCHB1-41_fa	WCHB1-41_ge	2.44226	0.620262	0.00358613
	Feces cattle	QMC vs QST	DENOVO4439	Bacteria	Verrucomicrobiota	Kiritimatiellae	WCHB1-41	WCHB1-41_fa	WCHB1-41_ge	3.09552	0.800026	0.00421047
	Feces cattle	QMC vs QST	DENOVO4285	Bacteria	Verrucomicrobiota	Kiritimatiellae	WCHB1-41	WCHB1-41_fa	WCHB1-41_ge	3.73821	0.983364	0.00524869
	Feces cattle	QMC vs QST	DENOVO4786	Bacteria	Verrucomicrobiota	Lentisphaeria	Victivallales	vadinBE97	vadinBE97_ge	3.02603	0.991089	0.0396905
	Feces cattle	QMC vs QST	DENOVO1922	Bacteria	Verrucomicrobiota	Lentisphaeria	Victivallales	Victivallaceae	Victivallaceae_unclassified	-1.3653	0.456238	0.0472804
	Feces cattle	QMC vs QST	DENOVO129	Bacteria	Verrucomicrobiota	Verrucomicrobiae	Verrucomicrobiales	Akkermansiaceae	Akkermansia	-0.517983	0.156547	0.022588
	Feces cattle	QPS vs QST	DENOVO154	Archaea	Euryarchaeota	Methanobacteria	Methanobacteriales	Methanobacteriaceae	Methanobrevibacter	0.624211	0.131166	0.000565232
	Feces cattle	QPS vs QST	DENOVO335	Archaea	Euryarchaeota	Methanobacteria	Methanobacteriales	Methanobacteriaceae	Methanobrevibacter	0.830731	0.178344	0.00085584
	Feces cattle	QPS vs QST	DENOVO256	Archaea	Euryarchaeota	Methanobacteria	Methanobacteriales	Methanobacteriaceae	Methanobrevibacter	1.00198	0.154903	4.3129e-08
	Feces cattle	QPS vs QST	DENOVO555	Archaea	Euryarchaeota	Methanobacteria	Methanobacteriales	Methanobacteriaceae	Methanosphaera	1.91763	0.215108	3.787e-16
	Feces cattle	QPS vs QST	DENOVO2687	Archaea	Euryarchaeota	Methanobacteria	Methanobacteriales	Methanobacteriaceae	Methanosphaera	2.6993	0.635316	0.00491989
	Feces cattle	QPS vs QST	DENOVO2469	Bacteria	Bacteroidota	Bacteroidia	Bacteroidales	p-251-o5	p-251-o5_ge	1.48539	0.410613	0.0471222
	Feces cattle	QPS vs QST	DENOVO202	Bacteria	Bacteroidota	Bacteroidia	Bacteroidales	Prevotellaceae	Alloprevotella	-0.957636	0.186445	9.30045e-05
	Feces cattle	QPS vs QST	DENOVO53	Bacteria	Bacteroidota	Bacteroidia	Bacteroidales	Rikenellaceae	Alistipes	-0.652374	0.095729	4.6994e-09
	Feces cattle	QPS vs QST	DENOVO170	Bacteria	Bacteroidota	Bacteroidia	Bacteroidales	Rikenellaceae	Alistipes	-0.651084	0.13853	0.000725518
	Feces cattle	QPS vs QST	DENOVO27	Bacteria	Firmicutes	Bacilli	Bacillales	Planococcaceae	Lysinibacillus	1.00326	0.108789	2.90026e-17
	Feces cattle	QPS vs QST	DENOVO47	Bacteria	Firmicutes	Bacilli	Bacillales	Planococcaceae	Planococcaceae_unclassified	0.704235	0.0885382	1.14404e-12
	Feces cattle	QPS vs QST	DENOVO152	Bacteria	Firmicutes	Bacilli	Bacillales	Planococcaceae	Planococcaceae_unclassified	0.818618	0.125235	2.92343e-08
	Feces cattle	QPS vs QST	DENOVO114	Bacteria	Firmicutes	Bacilli	Bacillales	Planococcaceae	Planococcaceae_unclassified	1.48586	0.245283	5.34559e-07
	Feces cattle	QPS vs QST	DENOVO64	Bacteria	Firmicutes	Bacilli	Bacillales	Planococcaceae	Solibacillus	0.82771	0.107752	9.12415e-12
	Feces cattle	QPS vs QST	DENOVO90	Bacteria	Firmicutes	Bacilli	Bacillales	Planococcaceae	Solibacillus	0.92267	0.110417	4.51412e-14
	Feces cattle	QPS vs QST	DENOVO290	Bacteria	Firmicutes	Bacilli	Erysipelotrichales	Erysipelotrichaceae	Turicibacter	3.49406	0.27266	2.36392e-34
	Feces cattle	QPS vs QST	DENOVO2859	Bacteria	Firmicutes	Bacilli	Erysipelotrichales	Erysipelotrichaceae	Turicibacter	3.79979	0.84109	0.0016022
	Feces cattle	QPS vs QST	DENOVO2206	Bacteria	Firmicutes	Clostridia	Clostridiales	Clostridiaceae	Clostridium_sensu_stricto_1	3.47287	0.87305	0.0130996
	Feces cattle	QPS vs QST	DENOVO307	Bacteria	Firmicutes	Clostridia	Oscillospirales	Oscillospiraceae	UCG-005	-0.681816	0.184845	0.0374231
	Feces cattle	QPS vs QST	DENOVO124	Bacteria	Firmicutes	Clostridia	Oscillospirales	Oscillospiraceae	UCG-005	-0.668564	0.135828	0.000271207
	Feces cattle	QPS vs QST	DENOVO138	Bacteria	Firmicutes	Clostridia	Oscillospirales	Oscillospiraceae	UCG-005	-0.573615	0.127669	0.00168799
	Feces cattle	QPS vs QST	DENOVO165	Bacteria	Firmicutes	Clostridia	Oscillospirales	Oscillospiraceae	UCG-005	-0.55181	0.137351	0.0117117
	Feces cattle	QPS vs QST	DENOVO137	Bacteria	Firmicutes	Clostridia	Oscillospirales	Oscillospiraceae	UCG-005	-0.549626	0.134175	0.00860438
	Feces cattle	QPS vs QST	DENOVO17	Bacteria	Firmicutes	Clostridia	Oscillospirales	Oscillospiraceae	UCG-005	-0.452867	0.0854111	3.98746e-05
	Feces cattle	QPS vs QST	DENOVO486	Bacteria	Firmicutes	Clostridia	Oscillospirales	Oscillospirales_fa	Oscillospirales_ge	1.96832	0.214555	3.97288e-17
	Feces cattle	QPS vs QST	DENOVO410	Bacteria	Firmicutes	Clostridia	Oscillospirales	UCG-010	UCG-010_ge	1.25375	0.200626	1.69148e-07
	Feces cattle	QPS vs QST	DENOVO271	Bacteria	Firmicutes	Clostridia	Peptostreptococcales-Tissierellales	Peptostreptococcaceae	Paeniclostridium	3.45667	0.323097	1.20058e-23
	Feces cattle	QPS vs QST	DENOVO23687	Bacteria	Firmicutes	Clostridia	Peptostreptococcales-Tissierellales	Peptostreptococcaceae	Peptostreptococcaceae_unclassified	2.75067	0.752308	0.0414744
	Feces cattle	QPS vs QST	DENOVO128	Bacteria	Firmicutes	Clostridia	Peptostreptococcales-Tissierellales	Peptostreptococcaceae	Peptostreptococcaceae_unclassified	3.27771	0.173088	1.985e-76
	Feces cattle	QPS vs QST	DENOVO520	Bacteria	Firmicutes	Clostridia	Peptostreptococcales-Tissierellales	Peptostreptococcaceae	Romboutsia	2.49583	0.216068	1.01594e-27
	Feces cattle	QPS vs QST	DENOVO270	Bacteria	Firmicutes	Clostridia	Peptostreptococcales-Tissierellales	Peptostreptococcaceae	Romboutsia	2.84088	0.220635	1.42838e-34
	Feces cattle	QPS vs QST	DENOVO74	Bacteria	Firmicutes	Clostridia	Peptostreptococcales-Tissierellales	Peptostreptococcaceae	Romboutsia	3.43434	0.158146	1.00273e-100
	Feces cattle	QPS vs QST	DENOVO3875	Bacteria	Firmicutes	Clostridia	Peptostreptococcales-Tissierellales	Peptostreptococcaceae	Romboutsia	4.03933	1.00859	0.0120106
	Feces cattle	QPS vs QST	DENOVO858	Bacteria	Firmicutes	Clostridia	Peptostreptococcales-Tissierellales	Peptostreptococcaceae	Terrisporobacter	2.49871	0.364898	4.02371e-09
	Feces cattle	QPS vs QST	DENOVO2208	Bacteria	Firmicutes	Clostridia	Peptostreptococcales-Tissierellales	Peptostreptococcaceae	Terrisporobacter	2.83262	0.627864	0.0016022
	Feces cattle	QPS vs QST	DENOVO186	Bacteria	Firmicutes	Negativicutes	Acidaminococcales	Acidaminococcaceae	Phascolarctobacterium	-0.634585	0.149498	0.00491989
	Feces cattle	QPS vs QST	DENOVO22	Bacteria	Proteobacteria	Gammaproteobacteria	Pseudomonadales	Moraxellaceae	Acinetobacter	0.344416	0.0922151	0.0327196
	Feces cattle	QPS vs QST	DENOVO1599	Bacteria	Spirochaetota	Spirochaetia	Spirochaetales	Spirochaetaceae	Treponema	1.52223	0.367345	0.00721252
	Feces cattle	QPS vs QST	DENOVO1541	Bacteria	Spirochaetota	Spirochaetia	Spirochaetales	Spirochaetaceae	Treponema	1.58449	0.423777	0.0327196
	Feces cattle	QPS vs QST	DENOVO4782	Bacteria	Spirochaetota	Spirochaetia	Spirochaetales	Spirochaetaceae	Treponema	3.05265	0.827046	0.0374231
	Feces cattle	QPS vs QST	DENOVO723	Bacteria	Verrucomicrobiota	Verrucomicrobiae	Verrucomicrobiales	Akkermansiaceae	Akkermansia	-1.25877	0.331447	0.0267774
	Feces cattle	QPS vs QST	DENOVO532	Bacteria	Verrucomicrobiota	Verrucomicrobiae	Verrucomicrobiales	Akkermansiaceae	Akkermansia	-1.07707	0.258207	0.00659551
	Feces cattle	QPS vs QST	DENOVO247	Bacteria	Verrucomicrobiota	Verrucomicrobiae	Verrucomicrobiales	Akkermansiaceae	Akkermansia	-0.97623	0.204465	0.00054579
	Feces cattle	QPS vs QST	DENOVO129	Bacteria	Verrucomicrobiota	Verrucomicrobiae	Verrucomicrobiales	Akkermansiaceae	Akkermansia	-0.957574	0.159746	7.49381e-07
	Feces hare	MNS vs QPS	DENOVO28	Bacteria	Bacteroidota	Bacteroidia	Bacteroidales	Bacteroidales_unclassified	Bacteroidales_unclassified	-0.587011	0.103631	2.01797e-05
	Feces hare	MNS vs QPS	DENOVO131	Bacteria	Bacteroidota	Bacteroidia	Bacteroidia_unclassified	Bacteroidia_unclassified	Bacteroidia_unclassified	-0.779964	0.139799	2.20403e-05
	Feces hare	MNS vs QPS	DENOVO87	Bacteria	Cyanobacteria	Cyanobacteriia	Chloroplast	Chloroplast_fa	Chloroplast_ge	3.2726	0.443233	4.21959e-10
	Feces hare	MNS vs QPS	DENOVO153	Bacteria	Firmicutes	Clostridia	Monoglobales	Monoglobaceae	Monoglobus	0.747002	0.156391	0.000975988
	Feces hare	MNS vs QPS	DENOVO48	Bacteria	Verrucomicrobiota	Lentisphaeria	Victivallales	Victivallaceae	Victivallaceae_unclassified	-0.593714	0.108776	3.29071e-05
	Feces hare	MNS vs QST	DENOVO7753	Bacteria	Actinobacteriota	Coriobacteriia	Coriobacteriales	Coriobacteriales_unclassified	Coriobacteriales_unclassified	6.4054	1.50605	0.0195046
	Feces hare	MNS vs QST	DENOVO10	Bacteria	Proteobacteria	Gammaproteobacteria	Pseudomonadales	Pseudomonadaceae	Pseudomonas	-0.709116	0.147393	0.0041074
	Feces hare	MNS vs QST	DENOVO142	Bacteria	Proteobacteria	Gammaproteobacteria	Pseudomonadales	Pseudomonadaceae	Pseudomonas	-0.648796	0.152661	0.0195046
	Feces hare	QBT vs MNS	DENOVO132	Bacteria	Actinobacteriota	Actinobacteria	Micrococcales	Micrococcaceae	Arthrobacter	0.851178	0.227983	0.00156169
	Feces hare	QBT vs MNS	DENOVO11229	Bacteria	Actinobacteriota	Actinobacteria	Micrococcales	Micrococcaceae	Micrococcaceae_unclassified	-4.45031	1.41465	0.0103476
	Feces hare	QBT vs MNS	DENOVO21282	Bacteria	Actinobacteriota	Actinobacteria	Micrococcales	Micrococcaceae	Micrococcaceae_unclassified	-4.06506	1.35182	0.0149528
	Feces hare	QBT vs MNS	DENOVO1022	Bacteria	Actinobacteriota	Actinobacteria	Micrococcales	Micrococcaceae	Micrococcaceae_unclassified	-2.39505	0.391542	2.03178e-08
	Feces hare	QBT vs MNS	DENOVO40	Bacteria	Actinobacteriota	Actinobacteria	Micrococcales	Micrococcaceae	Micrococcaceae_unclassified	0.921737	0.136568	3.66486e-10
	Feces hare	QBT vs MNS	DENOVO5833	Bacteria	Actinobacteriota	Actinobacteria	Micrococcales	Micrococcaceae	Micrococcaceae_unclassified	0.944179	0.361663	0.0420715
	Feces hare	QBT vs MNS	DENOVO7989	Bacteria	Actinobacteriota	Actinobacteria	Micrococcales	Micrococcaceae	Rothia	4.82725	1.38501	0.00354366
	Feces hare	QBT vs MNS	DENOVO16158	Bacteria	Actinobacteriota	Coriobacteriia	Coriobacteriales	Atopobiaceae	Atopobiaceae_unclassified	-4.00577	1.45917	0.0302549
	Feces hare	QBT vs MNS	DENOVO18819	Bacteria	Actinobacteriota	Coriobacteriia	Coriobacteriales	Atopobiaceae	Atopobiaceae_unclassified	-3.57941	1.37082	0.0420715
	Feces hare	QBT vs MNS	DENOVO1408	Bacteria	Actinobacteriota	Coriobacteriia	Coriobacteriales	Atopobiaceae	Atopobiaceae_unclassified	-1.65085	0.610325	0.0333588
	Feces hare	QBT vs MNS	DENOVO466	Bacteria	Actinobacteriota	Coriobacteriia	Coriobacteriales	Atopobiaceae	Atopobiaceae_unclassified	-1.64516	0.375013	0.000125295
	Feces hare	QBT vs MNS	DENOVO2125	Bacteria	Actinobacteriota	Coriobacteriia	Coriobacteriales	Atopobiaceae	Atopobiaceae_unclassified	-1.54635	0.53751	0.0213899
	Feces hare	QBT vs MNS	DENOVO1328	Bacteria	Actinobacteriota	Coriobacteriia	Coriobacteriales	Atopobiaceae	Atopobiaceae_unclassified	-1.4624	0.429679	0.00458566
	Feces hare	QBT vs MNS	DENOVO7753	Bacteria	Actinobacteriota	Coriobacteriia	Coriobacteriales	Coriobacteriales_unclassified	Coriobacteriales_unclassified	-6.02185	1.50604	0.000597578
	Feces hare	QBT vs MNS	DENOVO212	Bacteria	Actinobacteriota	Coriobacteriia	Coriobacteriales	Coriobacteriales_unclassified	Coriobacteriales_unclassified	0.818916	0.205915	0.000641428
	Feces hare	QBT vs MNS	DENOVO952	Bacteria	Actinobacteriota	Coriobacteriia	Coriobacteriales	Coriobacteriales_unclassified	Coriobacteriales_unclassified	2.32631	0.404527	1.73567e-07
	Feces hare	QBT vs MNS	DENOVO312	Bacteria	Actinobacteriota	Coriobacteriia	Coriobacteriales	Eggerthellaceae	Eggerthellaceae_unclassified	1.95569	0.179122	7.37264e-26
	Feces hare	QBT vs MNS	DENOVO1954	Bacteria	Actinobacteriota	Coriobacteriia	Coriobacteriales	Eggerthellaceae	Eggerthellaceae_unclassified	2.02938	0.639124	0.00952414
	Feces hare	QBT vs MNS	DENOVO2940	Bacteria	Actinobacteriota	Coriobacteriia	Coriobacteriales	Eggerthellaceae	Eggerthellaceae_unclassified	2.52301	0.489829	4.14391e-06
	Feces hare	QBT vs MNS	DENOVO5	Bacteria	Bacteria_unclassified	Bacteria_unclassified	Bacteria_unclassified	Bacteria_unclassified	Bacteria_unclassified	-7.90048	0.210607	7.99723e-305
	Feces hare	QBT vs MNS	DENOVO4705	Bacteria	Bacteria_unclassified	Bacteria_unclassified	Bacteria_unclassified	Bacteria_unclassified	Bacteria_unclassified	-7.3148	1.20449	2.63509e-08
	Feces hare	QBT vs MNS	DENOVO2081	Bacteria	Bacteria_unclassified	Bacteria_unclassified	Bacteria_unclassified	Bacteria_unclassified	Bacteria_unclassified	-6.48998	1.2048	1.23013e-06
	Feces hare	QBT vs MNS	DENOVO14991	Bacteria	Bacteria_unclassified	Bacteria_unclassified	Bacteria_unclassified	Bacteria_unclassified	Bacteria_unclassified	-5.5864	1.2557	9.99381e-05
	Feces hare	QBT vs MNS	DENOVO4718	Bacteria	Bacteria_unclassified	Bacteria_unclassified	Bacteria_unclassified	Bacteria_unclassified	Bacteria_unclassified	-5.27733	1.36266	0.000951381
	Feces hare	QBT vs MNS	DENOVO4833	Bacteria	Bacteria_unclassified	Bacteria_unclassified	Bacteria_unclassified	Bacteria_unclassified	Bacteria_unclassified	-5.22543	1.39197	0.00144794
	Feces hare	QBT vs MNS	DENOVO24982	Bacteria	Bacteria_unclassified	Bacteria_unclassified	Bacteria_unclassified	Bacteria_unclassified	Bacteria_unclassified	-4.92571	1.32898	0.00170864
	Feces hare	QBT vs MNS	DENOVO5011	Bacteria	Bacteria_unclassified	Bacteria_unclassified	Bacteria_unclassified	Bacteria_unclassified	Bacteria_unclassified	-4.82802	1.35433	0.00278154
	Feces hare	QBT vs MNS	DENOVO6829	Bacteria	Bacteria_unclassified	Bacteria_unclassified	Bacteria_unclassified	Bacteria_unclassified	Bacteria_unclassified	-4.49329	1.33685	0.00527275
	Feces hare	QBT vs MNS	DENOVO12887	Bacteria	Bacteria_unclassified	Bacteria_unclassified	Bacteria_unclassified	Bacteria_unclassified	Bacteria_unclassified	-4.45702	1.37947	0.00792083
	Feces hare	QBT vs MNS	DENOVO3323	Bacteria	Bacteria_unclassified	Bacteria_unclassified	Bacteria_unclassified	Bacteria_unclassified	Bacteria_unclassified	-4.3447	1.39896	0.0114878
	Feces hare	QBT vs MNS	DENOVO2841	Bacteria	Bacteria_unclassified	Bacteria_unclassified	Bacteria_unclassified	Bacteria_unclassified	Bacteria_unclassified	-4.23547	1.3929	0.0137108
	Feces hare	QBT vs MNS	DENOVO22755	Bacteria	Bacteria_unclassified	Bacteria_unclassified	Bacteria_unclassified	Bacteria_unclassified	Bacteria_unclassified	-4.12621	1.43942	0.0220155
	Feces hare	QBT vs MNS	DENOVO9333	Bacteria	Bacteria_unclassified	Bacteria_unclassified	Bacteria_unclassified	Bacteria_unclassified	Bacteria_unclassified	-4.11415	1.47497	0.0270048
	Feces hare	QBT vs MNS	DENOVO3908	Bacteria	Bacteria_unclassified	Bacteria_unclassified	Bacteria_unclassified	Bacteria_unclassified	Bacteria_unclassified	-4.09117	1.36211	0.0150671
	Feces hare	QBT vs MNS	DENOVO6456	Bacteria	Bacteria_unclassified	Bacteria_unclassified	Bacteria_unclassified	Bacteria_unclassified	Bacteria_unclassified	-4.05713	1.47383	0.0296714
	Feces hare	QBT vs MNS	DENOVO11967	Bacteria	Bacteria_unclassified	Bacteria_unclassified	Bacteria_unclassified	Bacteria_unclassified	Bacteria_unclassified	-3.85772	1.45812	0.0385951
	Feces hare	QBT vs MNS	DENOVO12913	Bacteria	Bacteria_unclassified	Bacteria_unclassified	Bacteria_unclassified	Bacteria_unclassified	Bacteria_unclassified	-3.65418	1.35647	0.0341222
	Feces hare	QBT vs MNS	DENOVO333	Bacteria	Bacteria_unclassified	Bacteria_unclassified	Bacteria_unclassified	Bacteria_unclassified	Bacteria_unclassified	-2.26345	0.351073	2.66954e-09
	Feces hare	QBT vs MNS	DENOVO524	Bacteria	Bacteria_unclassified	Bacteria_unclassified	Bacteria_unclassified	Bacteria_unclassified	Bacteria_unclassified	-1.62158	0.512307	0.00981368
	Feces hare	QBT vs MNS	DENOVO387	Bacteria	Bacteria_unclassified	Bacteria_unclassified	Bacteria_unclassified	Bacteria_unclassified	Bacteria_unclassified	-1.17377	0.262546	9.21012e-05
	Feces hare	QBT vs MNS	DENOVO9353	Bacteria	Bacteroidota	Bacteroidia	Bacteroidales	Bacteroidaceae	Bacteroides	-5.70856	1.24574	5.76907e-05
	Feces hare	QBT vs MNS	DENOVO764	Bacteria	Bacteroidota	Bacteroidia	Bacteroidales	Bacteroidaceae	Bacteroides	-5.50664	1.04587	2.26413e-06
	Feces hare	QBT vs MNS	DENOVO73	Bacteria	Bacteroidota	Bacteroidia	Bacteroidales	Bacteroidaceae	Bacteroides	-5.0321	0.328242	6.73263e-51
	Feces hare	QBT vs MNS	DENOVO1307	Bacteria	Bacteroidota	Bacteroidia	Bacteroidales	Bacteroidaceae	Bacteroides	-4.9843	1.24774	0.000603232
	Feces hare	QBT vs MNS	DENOVO38	Bacteria	Bacteroidota	Bacteroidia	Bacteroidales	Bacteroidaceae	Bacteroides	-4.46598	0.22479	2.74411e-85
	Feces hare	QBT vs MNS	DENOVO12149	Bacteria	Bacteroidota	Bacteroidia	Bacteroidales	Bacteroidaceae	Bacteroides	-4.38626	1.45379	0.0147051
	Feces hare	QBT vs MNS	DENOVO457	Bacteria	Bacteroidota	Bacteroidia	Bacteroidales	Bacteroidaceae	Bacteroides	-4.32945	1.38916	0.0112266
	Feces hare	QBT vs MNS	DENOVO2304	Bacteria	Bacteroidota	Bacteroidia	Bacteroidales	Bacteroidaceae	Bacteroides	-4.13323	1.37801	0.015131
	Feces hare	QBT vs MNS	DENOVO12073	Bacteria	Bacteroidota	Bacteroidia	Bacteroidales	Bacteroidaceae	Bacteroides	-4.11976	1.36325	0.0145288
	Feces hare	QBT vs MNS	DENOVO62	Bacteria	Bacteroidota	Bacteroidia	Bacteroidales	Bacteroidaceae	Bacteroides	-4.06128	0.221182	7.47761e-73
	Feces hare	QBT vs MNS	DENOVO408	Bacteria	Bacteroidota	Bacteroidia	Bacteroidales	Bacteroidaceae	Bacteroides	-4.00634	1.31723	0.0137108
	Feces hare	QBT vs MNS	DENOVO230	Bacteria	Bacteroidota	Bacteroidia	Bacteroidales	Bacteroidaceae	Bacteroides	-3.95646	0.508696	2.36074e-13
	Feces hare	QBT vs MNS	DENOVO4726	Bacteria	Bacteroidota	Bacteroidia	Bacteroidales	Bacteroidaceae	Bacteroides	-3.88627	1.45344	0.0359845
	Feces hare	QBT vs MNS	DENOVO6144	Bacteria	Bacteroidota	Bacteroidia	Bacteroidales	Bacteroidaceae	Bacteroides	-3.69091	1.4237	0.0436397
	Feces hare	QBT vs MNS	DENOVO194	Bacteria	Bacteroidota	Bacteroidia	Bacteroidales	Bacteroidaceae	Bacteroides	-3.52822	0.559404	6.34527e-09
	Feces hare	QBT vs MNS	DENOVO28	Bacteria	Bacteroidota	Bacteroidia	Bacteroidales	Bacteroidales_unclassified	Bacteroidales_unclassified	-4.97622	0.233087	2.79131e-98
	Feces hare	QBT vs MNS	DENOVO476	Bacteria	Bacteroidota	Bacteroidia	Bacteroidales	Bacteroidales_unclassified	Bacteroidales_unclassified	-4.70603	1.09765	0.000188313
	Feces hare	QBT vs MNS	DENOVO2617	Bacteria	Bacteroidota	Bacteroidia	Bacteroidales	Marinifilaceae	Sanguibacteroides	-5.05295	1.27216	0.000650812
	Feces hare	QBT vs MNS	DENOVO680	Bacteria	Bacteroidota	Bacteroidia	Bacteroidales	Marinifilaceae	Sanguibacteroides	-4.81564	1.25372	0.00106318
	Feces hare	QBT vs MNS	DENOVO5736	Bacteria	Bacteroidota	Bacteroidia	Bacteroidales	Marinifilaceae	Sanguibacteroides	-3.98394	1.4303	0.0272351
	Feces hare	QBT vs MNS	DENOVO754	Bacteria	Bacteroidota	Bacteroidia	Bacteroidales	Marinifilaceae	Sanguibacteroides	-3.97808	0.945737	0.000266377
	Feces hare	QBT vs MNS	DENOVO11949	Bacteria	Bacteroidota	Bacteroidia	Bacteroidales	Prevotellaceae	Paraprevotella	-5.79667	1.2675	5.9214e-05
	Feces hare	QBT vs MNS	DENOVO146	Bacteria	Bacteroidota	Bacteroidia	Bacteroidales	Prevotellaceae	Paraprevotella	-5.6965	1.24469	5.87882e-05
	Feces hare	QBT vs MNS	DENOVO2838	Bacteria	Bacteroidota	Bacteroidia	Bacteroidales	Prevotellaceae	Paraprevotella	-5.6105	1.26978	0.000112711
	Feces hare	QBT vs MNS	DENOVO160	Bacteria	Bacteroidota	Bacteroidia	Bacteroidales	Prevotellaceae	Paraprevotella	-5.09339	0.391713	1.38064e-36
	Feces hare	QBT vs MNS	DENOVO4686	Bacteria	Bacteroidota	Bacteroidia	Bacteroidales	Prevotellaceae	Paraprevotella	-4.86611	1.30502	0.0015821
	Feces hare	QBT vs MNS	DENOVO21	Bacteria	Bacteroidota	Bacteroidia	Bacteroidales	Prevotellaceae	Paraprevotella	-4.83165	0.374767	4.98932e-36
	Feces hare	QBT vs MNS	DENOVO6716	Bacteria	Bacteroidota	Bacteroidia	Bacteroidales	Prevotellaceae	Paraprevotella	-4.79681	1.32391	0.00227274
	Feces hare	QBT vs MNS	DENOVO11737	Bacteria	Bacteroidota	Bacteroidia	Bacteroidales	Prevotellaceae	Paraprevotella	-4.69129	1.33095	0.00311996
	Feces hare	QBT vs MNS	DENOVO6632	Bacteria	Bacteroidota	Bacteroidia	Bacteroidales	Prevotellaceae	Paraprevotella	-4.58324	1.34442	0.00451452
	Feces hare	QBT vs MNS	DENOVO26562	Bacteria	Bacteroidota	Bacteroidia	Bacteroidales	Prevotellaceae	Paraprevotella	-4.35987	1.38867	0.0105248
	Feces hare	QBT vs MNS	DENOVO217	Bacteria	Bacteroidota	Bacteroidia	Bacteroidales	Prevotellaceae	Paraprevotella	-3.71472	0.345575	4.41375e-25
	Feces hare	QBT vs MNS	DENOVO461	Bacteria	Bacteroidota	Bacteroidia	Bacteroidales	Rikenellaceae	Alistipes	-5.70012	1.04318	8.27587e-07
	Feces hare	QBT vs MNS	DENOVO1457	Bacteria	Bacteroidota	Bacteroidia	Bacteroidales	Rikenellaceae	Alistipes	-5.66997	1.25159	7.14192e-05
	Feces hare	QBT vs MNS	DENOVO2612	Bacteria	Bacteroidota	Bacteroidia	Bacteroidales	Rikenellaceae	Alistipes	-4.43419	1.36532	0.00753735
	Feces hare	QBT vs MNS	DENOVO2326	Bacteria	Bacteroidota	Bacteroidia	Bacteroidales	Rikenellaceae	Alistipes	-3.50361	1.37047	0.0481084
	Feces hare	QBT vs MNS	DENOVO2680	Bacteria	Bacteroidota	Bacteroidia	Bacteroidales	Rikenellaceae	Rikenellaceae_RC9_gut_group	-4.54615	1.36626	0.00573179
	Feces hare	QBT vs MNS	DENOVO1129	Bacteria	Bacteroidota	Bacteroidia	Bacteroidales	Tannerellaceae	Parabacteroides	-5.94327	1.23877	2.21216e-05
	Feces hare	QBT vs MNS	DENOVO4803	Bacteria	Bacteroidota	Bacteroidia	Bacteroidales	Tannerellaceae	Parabacteroides	-4.6377	1.38858	0.00558502
	Feces hare	QBT vs MNS	DENOVO813	Bacteria	Bacteroidota	Bacteroidia	Bacteroidia_unclassified	Bacteroidia_unclassified	Bacteroidia_unclassified	-6.03805	1.23854	1.54412e-05
	Feces hare	QBT vs MNS	DENOVO2317	Bacteria	Bacteroidota	Bacteroidia	Bacteroidia_unclassified	Bacteroidia_unclassified	Bacteroidia_unclassified	-5.86283	1.2605	4.37733e-05
	Feces hare	QBT vs MNS	DENOVO3313	Bacteria	Bacteroidota	Bacteroidia	Bacteroidia_unclassified	Bacteroidia_unclassified	Bacteroidia_unclassified	-5.71341	1.2452	5.65883e-05
	Feces hare	QBT vs MNS	DENOVO346	Bacteria	Bacteroidota	Bacteroidia	Bacteroidia_unclassified	Bacteroidia_unclassified	Bacteroidia_unclassified	-5.5981	0.737783	9.95079e-13
	Feces hare	QBT vs MNS	DENOVO5101	Bacteria	Bacteroidota	Bacteroidia	Bacteroidia_unclassified	Bacteroidia_unclassified	Bacteroidia_unclassified	-5.53332	1.31734	0.000271497
	Feces hare	QBT vs MNS	DENOVO42	Bacteria	Bacteroidota	Bacteroidia	Bacteroidia_unclassified	Bacteroidia_unclassified	Bacteroidia_unclassified	-4.95569	0.303647	1.41569e-57
	Feces hare	QBT vs MNS	DENOVO2906	Bacteria	Bacteroidota	Bacteroidia	Bacteroidia_unclassified	Bacteroidia_unclassified	Bacteroidia_unclassified	-4.71832	1.39156	0.00475871
	Feces hare	QBT vs MNS	DENOVO131	Bacteria	Bacteroidota	Bacteroidia	Bacteroidia_unclassified	Bacteroidia_unclassified	Bacteroidia_unclassified	-4.59665	0.407584	1.39714e-27
	Feces hare	QBT vs MNS	DENOVO25957	Bacteria	Bacteroidota	Bacteroidia	Bacteroidia_unclassified	Bacteroidia_unclassified	Bacteroidia_unclassified	-4.59027	1.37663	0.00566876
	Feces hare	QBT vs MNS	DENOVO8640	Bacteria	Bacteroidota	Bacteroidia	Bacteroidia_unclassified	Bacteroidia_unclassified	Bacteroidia_unclassified	-4.50423	1.44639	0.0112296
	Feces hare	QBT vs MNS	DENOVO25391	Bacteria	Bacteroidota	Bacteroidia	Bacteroidia_unclassified	Bacteroidia_unclassified	Bacteroidia_unclassified	-4.41295	1.32768	0.00578033
	Feces hare	QBT vs MNS	DENOVO4231	Bacteria	Bacteroidota	Bacteroidia	Bacteroidia_unclassified	Bacteroidia_unclassified	Bacteroidia_unclassified	-4.28539	1.45128	0.0172261
	Feces hare	QBT vs MNS	DENOVO22396	Bacteria	Bacteroidota	Bacteroidia	Bacteroidia_unclassified	Bacteroidia_unclassified	Bacteroidia_unclassified	-4.13885	1.40996	0.0181518
	Feces hare	QBT vs MNS	DENOVO5894	Bacteria	Bacteroidota	Bacteroidia	Bacteroidia_unclassified	Bacteroidia_unclassified	Bacteroidia_unclassified	-3.90418	1.30199	0.015131
	Feces hare	QBT vs MNS	DENOVO3538	Bacteria	Bacteroidota	Bacteroidia	Bacteroidia_unclassified	Bacteroidia_unclassified	Bacteroidia_unclassified	-3.82307	1.32314	0.0206349
	Feces hare	QBT vs MNS	DENOVO1474	Bacteria	Bacteroidota	Bacteroidia	Flavobacteriales	Weeksellaceae	Chryseobacterium	1.34342	0.434832	0.0118932
	Feces hare	QBT vs MNS	DENOVO77	Bacteria	Bacteroidota	Bacteroidia	Flavobacteriales	Weeksellaceae	Chryseobacterium	1.61298	0.2671	3.20891e-08
	Feces hare	QBT vs MNS	DENOVO17132	Bacteria	Bacteroidota	Bacteroidota_unclassified	Bacteroidota_unclassified	Bacteroidota_unclassified	Bacteroidota_unclassified	-5.80917	1.30204	9.53134e-05
	Feces hare	QBT vs MNS	DENOVO327	Bacteria	Cyanobacteria	Cyanobacteriia	Chloroplast	Chloroplast_fa	Chloroplast_ge	3.1021	0.336397	1.37273e-18
	Feces hare	QBT vs MNS	DENOVO13607	Bacteria	Cyanobacteria	Cyanobacteriia	Chloroplast	Chloroplast_fa	Chloroplast_ge	3.15954	1.1587	0.031568
	Feces hare	QBT vs MNS	DENOVO870	Bacteria	Cyanobacteria	Cyanobacteriia	Chloroplast	Chloroplast_fa	Chloroplast_ge	3.70591	0.43695	8.69697e-16
	Feces hare	QBT vs MNS	DENOVO87	Bacteria	Cyanobacteria	Cyanobacteriia	Chloroplast	Chloroplast_fa	Chloroplast_ge	3.76344	0.370763	2.2064e-22
	Feces hare	QBT vs MNS	DENOVO382	Bacteria	Cyanobacteria	Cyanobacteriia	Chloroplast	Chloroplast_fa	Chloroplast_ge	4.58249	0.458946	1.04066e-21
	Feces hare	QBT vs MNS	DENOVO1667	Bacteria	Cyanobacteria	Cyanobacteriia	Chloroplast	Chloroplast_fa	Chloroplast_ge	4.749	0.836679	2.58455e-07
	Feces hare	QBT vs MNS	DENOVO749	Bacteria	Cyanobacteria	Cyanobacteriia	Chloroplast	Chloroplast_fa	Chloroplast_ge	4.79872	0.51554	6.30696e-19
	Feces hare	QBT vs MNS	DENOVO2676	Bacteria	Cyanobacteria	Cyanobacteriia	Chloroplast	Chloroplast_fa	Chloroplast_ge	4.82076	0.679531	3.80947e-11
	Feces hare	QBT vs MNS	DENOVO5829	Bacteria	Cyanobacteria	Cyanobacteriia	Chloroplast	Chloroplast_fa	Chloroplast_ge	5.03978	1.50371	0.00540578
	Feces hare	QBT vs MNS	DENOVO1428	Bacteria	Cyanobacteria	Cyanobacteriia	Chloroplast	Chloroplast_fa	Chloroplast_ge	5.1725	1.45062	0.00278154
	Feces hare	QBT vs MNS	DENOVO24390	Bacteria	Cyanobacteria	Cyanobacteriia	Chloroplast	Chloroplast_fa	Chloroplast_ge	5.29443	1.93258	0.0306735
	Feces hare	QBT vs MNS	DENOVO11034	Bacteria	Cyanobacteria	Cyanobacteriia	Chloroplast	Chloroplast_fa	Chloroplast_ge	5.51408	1.56	0.00303723
	Feces hare	QBT vs MNS	DENOVO2863	Bacteria	Cyanobacteria	Cyanobacteriia	Chloroplast	Chloroplast_fa	Chloroplast_ge	5.80067	1.46751	0.000700897
	Feces hare	QBT vs MNS	DENOVO1013	Bacteria	Cyanobacteria	Cyanobacteriia	Chloroplast	Chloroplast_fa	Chloroplast_ge	5.86173	1.38087	0.00022603
	Feces hare	QBT vs MNS	DENOVO322	Bacteria	Cyanobacteria	Cyanobacteriia	Chloroplast	Chloroplast_fa	Chloroplast_ge	5.91526	0.374557	6.14163e-54
	Feces hare	QBT vs MNS	DENOVO26171	Bacteria	Cyanobacteria	Cyanobacteriia	Chloroplast	Chloroplast_fa	Chloroplast_ge	6.20435	1.49502	0.000333866
	Feces hare	QBT vs MNS	DENOVO606	Bacteria	Cyanobacteria	Cyanobacteriia	Chloroplast	Chloroplast_fa	Chloroplast_ge	6.42843	0.511966	3.43745e-34
	Feces hare	QBT vs MNS	DENOVO1116	Bacteria	Cyanobacteria	Cyanobacteriia	Chloroplast	Chloroplast_fa	Chloroplast_ge	7.85876	1.36002	1.49334e-07
	Feces hare	QBT vs MNS	DENOVO2262	Bacteria	Desulfobacterota	Desulfovibrionia	Desulfovibrionales	Desulfovibrionaceae	Mailhella	-3.84447	1.12058	0.00423103
	Feces hare	QBT vs MNS	DENOVO792	Bacteria	Desulfobacterota	Desulfovibrionia	Desulfovibrionales	Desulfovibrionaceae	Mailhella	-3.74749	1.01198	0.00172084
	Feces hare	QBT vs MNS	DENOVO17661	Bacteria	Firmicutes	Bacilli	Bacillales	Bacillales_unclassified	Bacillales_unclassified	-3.72196	0.926084	0.000551449
	Feces hare	QBT vs MNS	DENOVO1904	Bacteria	Firmicutes	Bacilli	Bacillales	Bacillales_unclassified	Bacillales_unclassified	-1.5645	0.524952	0.015879
	Feces hare	QBT vs MNS	DENOVO24	Bacteria	Firmicutes	Bacilli	Bacillales	Bacillales_unclassified	Bacillales_unclassified	0.522499	0.0801625	1.69791e-09
	Feces hare	QBT vs MNS	DENOVO69	Bacteria	Firmicutes	Bacilli	Bacillales	Planococcaceae	Planococcaceae_unclassified	0.959018	0.107249	1.62874e-17
	Feces hare	QBT vs MNS	DENOVO830	Bacteria	Firmicutes	Bacilli	Erysipelotrichales	Erysipelatoclostridiaceae	Erysipelatoclostridiaceae_unclassified	2.15147	0.348969	1.5224e-08
	Feces hare	QBT vs MNS	DENOVO3149	Bacteria	Firmicutes	Bacilli	RF39	RF39_fa	RF39_ge	2.25806	0.727267	0.0114878
	Feces hare	QBT vs MNS	DENOVO819	Bacteria	Firmicutes	Clostridia	Christensenellales	Christensenellaceae	Christensenellaceae_R-7_group	-3.9725	1.46857	0.0333588
	Feces hare	QBT vs MNS	DENOVO14296	Bacteria	Firmicutes	Clostridia	Christensenellales	Christensenellaceae	Christensenellaceae_R-7_group	-1.84864	0.692169	0.0361881
	Feces hare	QBT vs MNS	DENOVO58	Bacteria	Firmicutes	Clostridia	Christensenellales	Christensenellaceae	Christensenellaceae_R-7_group	-1.50774	0.12147	1.96772e-33
	Feces hare	QBT vs MNS	DENOVO196	Bacteria	Firmicutes	Clostridia	Christensenellales	Christensenellaceae	Christensenellaceae_R-7_group	-1.16898	0.203367	1.73796e-07
	Feces hare	QBT vs MNS	DENOVO200	Bacteria	Firmicutes	Clostridia	Christensenellales	Christensenellaceae	Christensenellaceae_R-7_group	-1.12293	0.290968	0.00099933
	Feces hare	QBT vs MNS	DENOVO281	Bacteria	Firmicutes	Clostridia	Christensenellales	Christensenellaceae	Christensenellaceae_R-7_group	-0.973947	0.216521	8.23706e-05
	Feces hare	QBT vs MNS	DENOVO470	Bacteria	Firmicutes	Clostridia	Christensenellales	Christensenellaceae	Christensenellaceae_R-7_group	0.997041	0.271842	0.00194399
	Feces hare	QBT vs MNS	DENOVO499	Bacteria	Firmicutes	Clostridia	Christensenellales	Christensenellaceae	Christensenellaceae_R-7_group	1.07427	0.300697	0.00273053
	Feces hare	QBT vs MNS	DENOVO1021	Bacteria	Firmicutes	Clostridia	Christensenellales	Christensenellaceae	Christensenellaceae_R-7_group	1.56186	0.319086	1.41177e-05
	Feces hare	QBT vs MNS	DENOVO2032	Bacteria	Firmicutes	Clostridia	Clostridia_UCG-014	Clostridia_UCG-014_fa	Clostridia_UCG-014_ge	-2.11298	0.808427	0.041978
	Feces hare	QBT vs MNS	DENOVO941	Bacteria	Firmicutes	Clostridia	Clostridia_UCG-014	Clostridia_UCG-014_fa	Clostridia_UCG-014_ge	1.97999	0.389807	5.82012e-06
	Feces hare	QBT vs MNS	DENOVO2228	Bacteria	Firmicutes	Clostridia	Clostridia_UCG-014	Clostridia_UCG-014_fa	Clostridia_UCG-014_ge	2.1579	0.521401	0.000348354
	Feces hare	QBT vs MNS	DENOVO2709	Bacteria	Firmicutes	Clostridia	Clostridia_UCG-014	Clostridia_UCG-014_fa	Clostridia_UCG-014_ge	2.52071	0.837795	0.0149517
	Feces hare	QBT vs MNS	DENOVO1440	Bacteria	Firmicutes	Clostridia	Clostridia_UCG-014	Clostridia_UCG-014_fa	Clostridia_UCG-014_ge	2.74179	0.463469	6.63378e-08
	Feces hare	QBT vs MNS	DENOVO2218	Bacteria	Firmicutes	Clostridia	Clostridia_UCG-014	Clostridia_UCG-014_fa	Clostridia_UCG-014_ge	2.84223	0.537464	2.04319e-06
	Feces hare	QBT vs MNS	DENOVO2029	Bacteria	Firmicutes	Clostridia	Clostridia_UCG-014	Clostridia_UCG-014_fa	Clostridia_UCG-014_ge	3.05428	0.577565	2.04319e-06
	Feces hare	QBT vs MNS	DENOVO2950	Bacteria	Firmicutes	Clostridia	Clostridia_UCG-014	Clostridia_UCG-014_fa	Clostridia_UCG-014_ge	3.23581	0.652136	1.04436e-05
	Feces hare	QBT vs MNS	DENOVO1761	Bacteria	Firmicutes	Clostridia	Clostridia_UCG-014	Clostridia_UCG-014_fa	Clostridia_UCG-014_ge	3.28781	0.623435	2.18585e-06
	Feces hare	QBT vs MNS	DENOVO2392	Bacteria	Firmicutes	Clostridia	Clostridia_UCG-014	Clostridia_UCG-014_fa	Clostridia_UCG-014_ge	3.75406	1.05794	0.0029292
	Feces hare	QBT vs MNS	DENOVO2052	Bacteria	Firmicutes	Clostridia	Clostridia_UCG-014	Clostridia_UCG-014_fa	Clostridia_UCG-014_ge	4.68398	1.49639	0.0107731
	Feces hare	QBT vs MNS	DENOVO2276	Bacteria	Firmicutes	Clostridia	Clostridia_UCG-014	Clostridia_UCG-014_fa	Clostridia_UCG-014_ge	5.36675	1.41226	0.00123248
	Feces hare	QBT vs MNS	DENOVO9682	Bacteria	Firmicutes	Clostridia	Clostridia_unclassified	Clostridia_unclassified	Clostridia_unclassified	-5.78605	1.04936	6.32679e-07
	Feces hare	QBT vs MNS	DENOVO10467	Bacteria	Firmicutes	Clostridia	Clostridia_unclassified	Clostridia_unclassified	Clostridia_unclassified	-4.79241	0.884601	1.04853e-06
	Feces hare	QBT vs MNS	DENOVO10751	Bacteria	Firmicutes	Clostridia	Clostridia_unclassified	Clostridia_unclassified	Clostridia_unclassified	-4.02294	1.27554	0.0101569
	Feces hare	QBT vs MNS	DENOVO21165	Bacteria	Firmicutes	Clostridia	Clostridia_unclassified	Clostridia_unclassified	Clostridia_unclassified	-3.58115	1.3763	0.0425842
	Feces hare	QBT vs MNS	DENOVO14274	Bacteria	Firmicutes	Clostridia	Clostridia_unclassified	Clostridia_unclassified	Clostridia_unclassified	-2.63813	0.59312	9.99381e-05
	Feces hare	QBT vs MNS	DENOVO155	Bacteria	Firmicutes	Clostridia	Clostridia_unclassified	Clostridia_unclassified	Clostridia_unclassified	-1.28258	0.187398	1.96693e-10
	Feces hare	QBT vs MNS	DENOVO239	Bacteria	Firmicutes	Clostridia	Clostridia_vadinBB60_group	Clostridia_vadinBB60_group_fa	Clostridia_vadinBB60_group_ge	-9.38688	1.18952	1.00084e-13
	Feces hare	QBT vs MNS	DENOVO911	Bacteria	Firmicutes	Clostridia	Clostridia_vadinBB60_group	Clostridia_vadinBB60_group_fa	Clostridia_vadinBB60_group_ge	-6.87442	1.21254	2.65063e-07
	Feces hare	QBT vs MNS	DENOVO407	Bacteria	Firmicutes	Clostridia	Clostridia_vadinBB60_group	Clostridia_vadinBB60_group_fa	Clostridia_vadinBB60_group_ge	-5.27238	0.745651	4.41866e-11
	Feces hare	QBT vs MNS	DENOVO849	Bacteria	Firmicutes	Clostridia	Clostridia_vadinBB60_group	Clostridia_vadinBB60_group_fa	Clostridia_vadinBB60_group_ge	-4.07803	1.40006	0.0193735
	Feces hare	QBT vs MNS	DENOVO1155	Bacteria	Firmicutes	Clostridia	Lachnospirales	Lachnospiraceae	Lachnospiraceae_unclassified	-5.40349	1.22759	0.000120804
	Feces hare	QBT vs MNS	DENOVO502	Bacteria	Firmicutes	Clostridia	Lachnospirales	Lachnospiraceae	Lachnospiraceae_unclassified	-5.05366	0.752205	4.45202e-10
	Feces hare	QBT vs MNS	DENOVO22649	Bacteria	Firmicutes	Clostridia	Lachnospirales	Lachnospiraceae	Lachnospiraceae_unclassified	-4.47179	1.44408	0.0117106
	Feces hare	QBT vs MNS	DENOVO2109	Bacteria	Firmicutes	Clostridia	Lachnospirales	Lachnospiraceae	Lachnospiraceae_unclassified	-4.24535	1.12443	0.00133612
	Feces hare	QBT vs MNS	DENOVO25096	Bacteria	Firmicutes	Clostridia	Lachnospirales	Lachnospiraceae	Lachnospiraceae_unclassified	-4.04377	1.43729	0.0255222
	Feces hare	QBT vs MNS	DENOVO353	Bacteria	Firmicutes	Clostridia	Lachnospirales	Lachnospiraceae	Lachnospiraceae_unclassified	-3.85631	1.10697	0.00354819
	Feces hare	QBT vs MNS	DENOVO145	Bacteria	Firmicutes	Clostridia	Lachnospirales	Lachnospiraceae	Lachnospiraceae_unclassified	-3.73084	0.40782	2.62406e-18
	Feces hare	QBT vs MNS	DENOVO11036	Bacteria	Firmicutes	Clostridia	Lachnospirales	Lachnospiraceae	Lachnospiraceae_unclassified	-3.72759	0.78959	3.17405e-05
	Feces hare	QBT vs MNS	DENOVO3865	Bacteria	Firmicutes	Clostridia	Lachnospirales	Lachnospiraceae	Lachnospiraceae_unclassified	-3.71246	1.40592	0.039047
	Feces hare	QBT vs MNS	DENOVO288	Bacteria	Firmicutes	Clostridia	Lachnospirales	Lachnospiraceae	Lachnospiraceae_unclassified	-3.69881	0.369612	8.65545e-22
	Feces hare	QBT vs MNS	DENOVO1783	Bacteria	Firmicutes	Clostridia	Lachnospirales	Lachnospiraceae	Lachnospiraceae_unclassified	-3.27059	1.16394	0.0257084
	Feces hare	QBT vs MNS	DENOVO245	Bacteria	Firmicutes	Clostridia	Lachnospirales	Lachnospiraceae	Lachnospiraceae_unclassified	-3.23772	0.310942	1.52689e-23
	Feces hare	QBT vs MNS	DENOVO9264	Bacteria	Firmicutes	Clostridia	Lachnospirales	Lachnospiraceae	Lachnospiraceae_unclassified	-2.99485	0.61946	1.85718e-05
	Feces hare	QBT vs MNS	DENOVO143	Bacteria	Firmicutes	Clostridia	Lachnospirales	Lachnospiraceae	Lachnospiraceae_unclassified	-2.87806	0.362505	7.14249e-14
	Feces hare	QBT vs MNS	DENOVO2040	Bacteria	Firmicutes	Clostridia	Lachnospirales	Lachnospiraceae	Lachnospiraceae_unclassified	-2.81795	0.822453	0.00428046
	Feces hare	QBT vs MNS	DENOVO252	Bacteria	Firmicutes	Clostridia	Lachnospirales	Lachnospiraceae	Lachnospiraceae_unclassified	-2.7133	0.303274	1.60896e-17
	Feces hare	QBT vs MNS	DENOVO765	Bacteria	Firmicutes	Clostridia	Lachnospirales	Lachnospiraceae	Lachnospiraceae_unclassified	-2.45784	0.428613	1.85922e-07
	Feces hare	QBT vs MNS	DENOVO1044	Bacteria	Firmicutes	Clostridia	Lachnospirales	Lachnospiraceae	Lachnospiraceae_unclassified	-2.19585	0.510975	0.000181352
	Feces hare	QBT vs MNS	DENOVO2031	Bacteria	Firmicutes	Clostridia	Lachnospirales	Lachnospiraceae	Lachnospiraceae_unclassified	-2.0969	0.601136	0.00352393
	Feces hare	QBT vs MNS	DENOVO1573	Bacteria	Firmicutes	Clostridia	Lachnospirales	Lachnospiraceae	Lachnospiraceae_unclassified	-1.87927	0.596404	0.0102134
	Feces hare	QBT vs MNS	DENOVO1940	Bacteria	Firmicutes	Clostridia	Lachnospirales	Lachnospiraceae	Lachnospiraceae_unclassified	-1.76696	0.588546	0.0150725
	Feces hare	QBT vs MNS	DENOVO25006	Bacteria	Firmicutes	Clostridia	Lachnospirales	Lachnospiraceae	Lachnospiraceae_unclassified	-1.72417	0.553421	0.0112266
	Feces hare	QBT vs MNS	DENOVO727	Bacteria	Firmicutes	Clostridia	Lachnospirales	Lachnospiraceae	Lachnospiraceae_unclassified	-1.52564	0.520443	0.0183168
	Feces hare	QBT vs MNS	DENOVO210	Bacteria	Firmicutes	Clostridia	Lachnospirales	Lachnospiraceae	Lachnospiraceae_unclassified	-1.41817	0.307126	5.10205e-05
	Feces hare	QBT vs MNS	DENOVO246	Bacteria	Firmicutes	Clostridia	Lachnospirales	Lachnospiraceae	Lachnospiraceae_unclassified	-1.17508	0.306793	0.00109774
	Feces hare	QBT vs MNS	DENOVO214	Bacteria	Firmicutes	Clostridia	Lachnospirales	Lachnospiraceae	Lachnospiraceae_unclassified	-0.90158	0.269781	0.0055711
	Feces hare	QBT vs MNS	DENOVO148	Bacteria	Firmicutes	Clostridia	Lachnospirales	Lachnospiraceae	Lachnospiraceae_unclassified	-0.507226	0.196914	0.0456433
	Feces hare	QBT vs MNS	DENOVO471	Bacteria	Firmicutes	Clostridia	Lachnospirales	Lachnospiraceae	Lachnospiraceae_unclassified	1.07074	0.2777	0.00100759
	Feces hare	QBT vs MNS	DENOVO1136	Bacteria	Firmicutes	Clostridia	Lachnospirales	Lachnospiraceae	Lachnospiraceae_unclassified	1.33971	0.435662	0.0123273
	Feces hare	QBT vs MNS	DENOVO118	Bacteria	Firmicutes	Clostridia	Lachnospirales	Lachnospiraceae	Lachnospiraceae_unclassified	1.34682	0.139313	2.07942e-20
	Feces hare	QBT vs MNS	DENOVO1900	Bacteria	Firmicutes	Clostridia	Lachnospirales	Lachnospiraceae	Lachnospiraceae_unclassified	1.50695	0.500598	0.0149517
	Feces hare	QBT vs MNS	DENOVO3080	Bacteria	Firmicutes	Clostridia	Lachnospirales	Lachnospiraceae	Lachnospiraceae_unclassified	1.50768	0.520899	0.0204251
	Feces hare	QBT vs MNS	DENOVO1248	Bacteria	Firmicutes	Clostridia	Lachnospirales	Lachnospiraceae	Lachnospiraceae_unclassified	1.59636	0.479308	0.00569464
	Feces hare	QBT vs MNS	DENOVO755	Bacteria	Firmicutes	Clostridia	Lachnospirales	Lachnospiraceae	Lachnospiraceae_unclassified	1.61699	0.36853	0.000125295
	Feces hare	QBT vs MNS	DENOVO596	Bacteria	Firmicutes	Clostridia	Lachnospirales	Lachnospiraceae	Lachnospiraceae_unclassified	1.84273	0.261116	4.77892e-11
	Feces hare	QBT vs MNS	DENOVO4013	Bacteria	Firmicutes	Clostridia	Lachnospirales	Lachnospiraceae	Lachnospiraceae_unclassified	1.95127	0.733951	0.0372733
	Feces hare	QBT vs MNS	DENOVO2661	Bacteria	Firmicutes	Clostridia	Lachnospirales	Lachnospiraceae	Lachnospiraceae_unclassified	2.30416	0.678502	0.00469054
	Feces hare	QBT vs MNS	DENOVO3477	Bacteria	Firmicutes	Clostridia	Lachnospirales	Lachnospiraceae	Lachnospiraceae_unclassified	2.30955	0.562596	0.000394502
	Feces hare	QBT vs MNS	DENOVO452	Bacteria	Firmicutes	Clostridia	Lachnospirales	Lachnospiraceae	Lachnospiraceae_unclassified	2.31934	0.287888	2.90774e-14
	Feces hare	QBT vs MNS	DENOVO3129	Bacteria	Firmicutes	Clostridia	Lachnospirales	Lachnospiraceae	Lachnospiraceae_unclassified	2.33497	0.844072	0.0285706
	Feces hare	QBT vs MNS	DENOVO1282	Bacteria	Firmicutes	Clostridia	Lachnospirales	Lachnospiraceae	Lachnospiraceae_unclassified	2.40888	0.478471	7.2416e-06
	Feces hare	QBT vs MNS	DENOVO3995	Bacteria	Firmicutes	Clostridia	Lachnospirales	Lachnospiraceae	Lachnospiraceae_unclassified	2.42857	0.894305	0.0325231
	Feces hare	QBT vs MNS	DENOVO2147	Bacteria	Firmicutes	Clostridia	Lachnospirales	Lachnospiraceae	Lachnospiraceae_unclassified	2.59959	0.844718	0.0122818
	Feces hare	QBT vs MNS	DENOVO4697	Bacteria	Firmicutes	Clostridia	Lachnospirales	Lachnospiraceae	Lachnospiraceae_unclassified	2.65503	0.943237	0.0255222
	Feces hare	QBT vs MNS	DENOVO2297	Bacteria	Firmicutes	Clostridia	Lachnospirales	Lachnospiraceae	Lachnospiraceae_unclassified	3.22182	0.462768	9.06603e-11
	Feces hare	QBT vs MNS	DENOVO197	Bacteria	Firmicutes	Clostridia	Lachnospirales	Lachnospiraceae	Tyzzerella	2.7218	0.692565	0.000765534
	Feces hare	QBT vs MNS	DENOVO8692	Bacteria	Firmicutes	Clostridia	Lachnospirales	Lachnospiraceae	Tyzzerella	4.5744	1.63134	0.0259878
	Feces hare	QBT vs MNS	DENOVO611	Bacteria	Firmicutes	Clostridia	Lachnospirales	Lachnospiraceae	uncultured	1.21312	0.245478	1.13324e-05
	Feces hare	QBT vs MNS	DENOVO153	Bacteria	Firmicutes	Clostridia	Monoglobales	Monoglobaceae	Monoglobus	0.522745	0.147407	0.00293771
	Feces hare	QBT vs MNS	DENOVO2009	Bacteria	Firmicutes	Clostridia	Monoglobales	Monoglobaceae	Monoglobus	1.41439	0.456578	0.0117106
	Feces hare	QBT vs MNS	DENOVO287	Bacteria	Firmicutes	Clostridia	Monoglobales	Monoglobaceae	Monoglobus	2.13921	0.269592	7.21826e-14
	Feces hare	QBT vs MNS	DENOVO52	Bacteria	Firmicutes	Clostridia	Monoglobales	Monoglobaceae	Monoglobus	2.21317	0.105955	3.24712e-94
	Feces hare	QBT vs MNS	DENOVO658	Bacteria	Firmicutes	Clostridia	Oscillospirales	Oscillospiraceae	Colidextribacter	-5.18455	1.28625	0.000531813
	Feces hare	QBT vs MNS	DENOVO1073	Bacteria	Firmicutes	Clostridia	Oscillospirales	Oscillospiraceae	Colidextribacter	-4.45197	1.08156	0.000378625
	Feces hare	QBT vs MNS	DENOVO23664	Bacteria	Firmicutes	Clostridia	Oscillospirales	Oscillospiraceae	Colidextribacter	-4.13814	1.39651	0.016721
	Feces hare	QBT vs MNS	DENOVO1188	Bacteria	Firmicutes	Clostridia	Oscillospirales	Oscillospiraceae	Colidextribacter	-4.06599	0.924133	0.000120911
	Feces hare	QBT vs MNS	DENOVO88	Bacteria	Firmicutes	Clostridia	Oscillospirales	Oscillospiraceae	Colidextribacter	-3.11141	0.241043	4.3819e-36
	Feces hare	QBT vs MNS	DENOVO1312	Bacteria	Firmicutes	Clostridia	Oscillospirales	Oscillospiraceae	Oscillibacter	-5.12372	1.24412	0.000377821
	Feces hare	QBT vs MNS	DENOVO3381	Bacteria	Firmicutes	Clostridia	Oscillospirales	Oscillospiraceae	Oscillospiraceae_unclassified	-5.78901	1.2592	5.51877e-05
	Feces hare	QBT vs MNS	DENOVO603	Bacteria	Firmicutes	Clostridia	Oscillospirales	Oscillospiraceae	Oscillospiraceae_unclassified	-3.91291	0.499898	1.62838e-13
	Feces hare	QBT vs MNS	DENOVO2148	Bacteria	Firmicutes	Clostridia	Oscillospirales	Oscillospiraceae	Oscillospiraceae_unclassified	2.28214	0.58379	0.000829378
	Feces hare	QBT vs MNS	DENOVO3899	Bacteria	Firmicutes	Clostridia	Oscillospirales	Oscillospiraceae	Oscillospiraceae_unclassified	3.71605	1.18525	0.0106351
	Feces hare	QBT vs MNS	DENOVO96	Bacteria	Firmicutes	Clostridia	Oscillospirales	Oscillospiraceae	uncultured	-1.47201	0.30885	2.56385e-05
	Feces hare	QBT vs MNS	DENOVO630	Bacteria	Firmicutes	Clostridia	Oscillospirales	Oscillospiraceae	V9D2013_group	-4.12475	0.591746	8.70769e-11
	Feces hare	QBT vs MNS	DENOVO15798	Bacteria	Firmicutes	Clostridia	Oscillospirales	Oscillospirales_fa	Oscillospirales_ge	-5.63431	1.28139	0.000121491
	Feces hare	QBT vs MNS	DENOVO1335	Bacteria	Firmicutes	Clostridia	Oscillospirales	Oscillospirales_fa	Oscillospirales_ge	-5.51892	1.26641	0.000142013
	Feces hare	QBT vs MNS	DENOVO12958	Bacteria	Firmicutes	Clostridia	Oscillospirales	Oscillospirales_fa	Oscillospirales_ge	-4.98301	1.35582	0.00189798
	Feces hare	QBT vs MNS	DENOVO8734	Bacteria	Firmicutes	Clostridia	Oscillospirales	Oscillospirales_fa	Oscillospirales_ge	-4.72621	1.33068	0.0029087
	Feces hare	QBT vs MNS	DENOVO26719	Bacteria	Firmicutes	Clostridia	Oscillospirales	Oscillospirales_fa	Oscillospirales_ge	-4.64098	1.32994	0.00352393
	Feces hare	QBT vs MNS	DENOVO747	Bacteria	Firmicutes	Clostridia	Oscillospirales	Oscillospirales_fa	Oscillospirales_ge	-4.42904	0.872151	5.82012e-06
	Feces hare	QBT vs MNS	DENOVO75	Bacteria	Firmicutes	Clostridia	Oscillospirales	Oscillospirales_fa	Oscillospirales_ge	-4.21806	0.251977	1.57291e-60
	Feces hare	QBT vs MNS	DENOVO91	Bacteria	Firmicutes	Clostridia	Oscillospirales	Oscillospirales_fa	Oscillospirales_ge	-4.18739	0.284612	6.8349e-47
	Feces hare	QBT vs MNS	DENOVO18960	Bacteria	Firmicutes	Clostridia	Oscillospirales	Oscillospirales_fa	Oscillospirales_ge	-3.99032	1.4771	0.0335876
	Feces hare	QBT vs MNS	DENOVO2778	Bacteria	Firmicutes	Clostridia	Oscillospirales	Oscillospirales_unclassified	Oscillospirales_unclassified	-8.215	1.19805	1.83135e-10
	Feces hare	QBT vs MNS	DENOVO23965	Bacteria	Firmicutes	Clostridia	Oscillospirales	Oscillospirales_unclassified	Oscillospirales_unclassified	-6.14088	1.25433	1.41177e-05
	Feces hare	QBT vs MNS	DENOVO1046	Bacteria	Firmicutes	Clostridia	Oscillospirales	Oscillospirales_unclassified	Oscillospirales_unclassified	-5.97601	1.22742	1.57893e-05
	Feces hare	QBT vs MNS	DENOVO21560	Bacteria	Firmicutes	Clostridia	Oscillospirales	Oscillospirales_unclassified	Oscillospirales_unclassified	-5.92383	1.28972	5.58124e-05
	Feces hare	QBT vs MNS	DENOVO27165	Bacteria	Firmicutes	Clostridia	Oscillospirales	Oscillospirales_unclassified	Oscillospirales_unclassified	-4.27565	1.28371	0.00569464
	Feces hare	QBT vs MNS	DENOVO25102	Bacteria	Firmicutes	Clostridia	Oscillospirales	Oscillospirales_unclassified	Oscillospirales_unclassified	-3.82596	1.34924	0.0241733
	Feces hare	QBT vs MNS	DENOVO12622	Bacteria	Firmicutes	Clostridia	Oscillospirales	Oscillospirales_unclassified	Oscillospirales_unclassified	-3.47951	1.33724	0.0425842
	Feces hare	QBT vs MNS	DENOVO20109	Bacteria	Firmicutes	Clostridia	Oscillospirales	Oscillospirales_unclassified	Oscillospirales_unclassified	-3.4359	0.825041	0.00031561
	Feces hare	QBT vs MNS	DENOVO406	Bacteria	Firmicutes	Clostridia	Oscillospirales	Ruminococcaceae	CAG-352	-3.71267	1.41531	0.0409584
	Feces hare	QBT vs MNS	DENOVO2372	Bacteria	Firmicutes	Clostridia	Oscillospirales	Ruminococcaceae	Incertae_Sedis	-5.81256	1.30744	0.000100111
	Feces hare	QBT vs MNS	DENOVO775	Bacteria	Firmicutes	Clostridia	Oscillospirales	Ruminococcaceae	Incertae_Sedis	1.04735	0.301734	0.00369954
	Feces hare	QBT vs MNS	DENOVO5510	Bacteria	Firmicutes	Clostridia	Oscillospirales	Ruminococcaceae	Ruminococcaceae_unclassified	-5.39876	1.322	0.000429632
	Feces hare	QBT vs MNS	DENOVO5866	Bacteria	Firmicutes	Clostridia	Oscillospirales	Ruminococcaceae	Ruminococcaceae_unclassified	-5.36964	1.38432	0.000933738
	Feces hare	QBT vs MNS	DENOVO25919	Bacteria	Firmicutes	Clostridia	Oscillospirales	Ruminococcaceae	Ruminococcaceae_unclassified	-4.79522	1.32058	0.00221637
	Feces hare	QBT vs MNS	DENOVO10863	Bacteria	Firmicutes	Clostridia	Oscillospirales	Ruminococcaceae	Ruminococcaceae_unclassified	-4.76087	1.25647	0.00127296
	Feces hare	QBT vs MNS	DENOVO19667	Bacteria	Firmicutes	Clostridia	Oscillospirales	Ruminococcaceae	Ruminococcaceae_unclassified	-4.70938	1.33224	0.00303723
	Feces hare	QBT vs MNS	DENOVO5865	Bacteria	Firmicutes	Clostridia	Oscillospirales	Ruminococcaceae	Ruminococcaceae_unclassified	-4.33861	1.40713	0.0120937
	Feces hare	QBT vs MNS	DENOVO2402	Bacteria	Firmicutes	Clostridia	Oscillospirales	Ruminococcaceae	Ruminococcaceae_unclassified	-3.99578	1.42014	0.0255222
	Feces hare	QBT vs MNS	DENOVO23893	Bacteria	Firmicutes	Clostridia	Oscillospirales	Ruminococcaceae	Ruminococcaceae_unclassified	-3.04623	0.871294	0.00345571
	Feces hare	QBT vs MNS	DENOVO878	Bacteria	Firmicutes	Clostridia	Oscillospirales	Ruminococcaceae	Ruminococcaceae_unclassified	-2.33526	0.506688	5.27073e-05
	Feces hare	QBT vs MNS	DENOVO99	Bacteria	Firmicutes	Clostridia	Oscillospirales	Ruminococcaceae	Ruminococcaceae_unclassified	-1.87657	0.19313	1.40486e-20
	Feces hare	QBT vs MNS	DENOVO446	Bacteria	Firmicutes	Clostridia	Oscillospirales	Ruminococcaceae	Ruminococcaceae_unclassified	-1.12857	0.44341	0.0495348
	Feces hare	QBT vs MNS	DENOVO4150	Bacteria	Firmicutes	Clostridia	Oscillospirales	Ruminococcaceae	Ruminococcaceae_unclassified	2.3947	0.799538	0.0152465
	Feces hare	QBT vs MNS	DENOVO26805	Bacteria	Firmicutes	Clostridia	Oscillospirales	Ruminococcaceae	Ruminococcus	-5.76343	1.23618	4.18749e-05
	Feces hare	QBT vs MNS	DENOVO9263	Bacteria	Firmicutes	Clostridia	Oscillospirales	Ruminococcaceae	Ruminococcus	-5.59126	1.24364	8.2548e-05
	Feces hare	QBT vs MNS	DENOVO19	Bacteria	Firmicutes	Clostridia	Oscillospirales	Ruminococcaceae	Ruminococcus	-3.43025	0.502753	2.23938e-10
	Feces hare	QBT vs MNS	DENOVO12	Bacteria	Firmicutes	Clostridia	Oscillospirales	Ruminococcaceae	Ruminococcus	-3.14618	0.325044	1.92402e-20
	Feces hare	QBT vs MNS	DENOVO125	Bacteria	Firmicutes	Clostridia	Oscillospirales	Ruminococcaceae	Ruminococcus	1.73693	0.637031	0.031568
	Feces hare	QBT vs MNS	DENOVO195	Bacteria	Firmicutes	Clostridia	Oscillospirales	Ruminococcaceae	Subdoligranulum	2.21311	0.368565	3.90635e-08
	Feces hare	QBT vs MNS	DENOVO383	Bacteria	Firmicutes	Clostridia	Oscillospirales	UCG-010	UCG-010_ge	-4.35572	0.515531	1.11651e-15
	Feces hare	QBT vs MNS	DENOVO369	Bacteria	Firmicutes	Clostridia	Oscillospirales	UCG-010	UCG-010_ge	-3.68066	0.427744	3.07059e-16
	Feces hare	QBT vs MNS	DENOVO1018	Bacteria	Firmicutes	Clostridia	Oscillospirales	UCG-010	UCG-010_ge	-3.59821	0.704825	5.16475e-06
	Feces hare	QBT vs MNS	DENOVO2134	Bacteria	Firmicutes	Clostridia	Oscillospirales	UCG-010	UCG-010_ge	-2.87482	1.01709	0.0247808
	Feces hare	QBT vs MNS	DENOVO2921	Bacteria	Firmicutes	Clostridia	Peptostreptococcales-Tissierellales	Anaerovoracaceae	Family_XIII_AD3011_group	2.29292	0.56181	0.000431275
	Feces hare	QBT vs MNS	DENOVO1195	Bacteria	Firmicutes	Clostridia	Peptostreptococcales-Tissierellales	Anaerovoracaceae	Family_XIII_UCG-001	-1.93413	0.646159	0.0152782
	Feces hare	QBT vs MNS	DENOVO25921	Bacteria	Firmicutes	Firmicutes_unclassified	Firmicutes_unclassified	Firmicutes_unclassified	Firmicutes_unclassified	-7.64431	1.2069	5.42222e-09
	Feces hare	QBT vs MNS	DENOVO26661	Bacteria	Firmicutes	Firmicutes_unclassified	Firmicutes_unclassified	Firmicutes_unclassified	Firmicutes_unclassified	-5.03991	1.31557	0.00109774
	Feces hare	QBT vs MNS	DENOVO1200	Bacteria	Firmicutes	Firmicutes_unclassified	Firmicutes_unclassified	Firmicutes_unclassified	Firmicutes_unclassified	-2.75871	0.639774	0.000171027
	Feces hare	QBT vs MNS	DENOVO3898	Bacteria	Firmicutes	Firmicutes_unclassified	Firmicutes_unclassified	Firmicutes_unclassified	Firmicutes_unclassified	2.5276	0.754062	0.00540578
	Feces hare	QBT vs MNS	DENOVO8238	Bacteria	Patescibacteria	Saccharimonadia	Saccharimonadales	Saccharimonadaceae	Candidatus_Saccharimonas	4.38097	1.45627	0.0149517
	Feces hare	QBT vs MNS	DENOVO5237	Bacteria	Proteobacteria	Alphaproteobacteria	Rickettsiales	Mitochondria	Mitochondria_ge	3.96174	1.42453	0.0274999
	Feces hare	QBT vs MNS	DENOVO11010	Bacteria	Proteobacteria	Alphaproteobacteria	Rickettsiales	Mitochondria	Mitochondria_ge	5.27466	1.63876	0.00823016
	Feces hare	QBT vs MNS	DENOVO273	Bacteria	Proteobacteria	Alphaproteobacteria	Sphingomonadales	Sphingomonadaceae	Sphingomonas	1.15438	0.20452	3.02774e-07
	Feces hare	QBT vs MNS	DENOVO638	Bacteria	Proteobacteria	Alphaproteobacteria	Sphingomonadales	Sphingomonadaceae	Sphingomonas	2.55725	0.743635	0.0041484
	Feces hare	QBT vs MNS	DENOVO13860	Bacteria	Proteobacteria	Gammaproteobacteria	Burkholderiales	Burkholderiales_unclassified	Burkholderiales_unclassified	-3.6959	1.41752	0.0423468
	Feces hare	QBT vs MNS	DENOVO249	Bacteria	Proteobacteria	Gammaproteobacteria	Burkholderiales	Burkholderiales_unclassified	Burkholderiales_unclassified	0.669288	0.238991	0.0261838
	Feces hare	QBT vs MNS	DENOVO228	Bacteria	Proteobacteria	Gammaproteobacteria	Burkholderiales	Oxalobacteraceae	Duganella	-3.869	1.1272	0.00422714
	Feces hare	QBT vs MNS	DENOVO531	Bacteria	Proteobacteria	Gammaproteobacteria	Burkholderiales	Oxalobacteraceae	Duganella	-1.76482	0.438386	0.000539612
	Feces hare	QBT vs MNS	DENOVO4602	Bacteria	Proteobacteria	Gammaproteobacteria	Burkholderiales	Oxalobacteraceae	Massilia	-4.53618	1.32723	0.00439416
	Feces hare	QBT vs MNS	DENOVO11121	Bacteria	Proteobacteria	Gammaproteobacteria	Burkholderiales	Oxalobacteraceae	Massilia	-3.30285	1.22397	0.0337723
	Feces hare	QBT vs MNS	DENOVO255	Bacteria	Proteobacteria	Gammaproteobacteria	Burkholderiales	Oxalobacteraceae	Massilia	-1.15171	0.397993	0.0204251
	Feces hare	QBT vs MNS	DENOVO76	Bacteria	Proteobacteria	Gammaproteobacteria	Burkholderiales	Oxalobacteraceae	Massilia	-0.792175	0.224359	0.0030655
	Feces hare	QBT vs MNS	DENOVO12337	Bacteria	Proteobacteria	Gammaproteobacteria	Burkholderiales	Oxalobacteraceae	Oxalobacteraceae_unclassified	-4.92847	1.30042	0.00127296
	Feces hare	QBT vs MNS	DENOVO19508	Bacteria	Proteobacteria	Gammaproteobacteria	Burkholderiales	Oxalobacteraceae	Oxalobacteraceae_unclassified	-4.09699	1.32481	0.0118237
	Feces hare	QBT vs MNS	DENOVO861	Bacteria	Proteobacteria	Gammaproteobacteria	Burkholderiales	Oxalobacteraceae	Oxalobacteraceae_unclassified	-2.51685	0.462193	9.08169e-07
	Feces hare	QBT vs MNS	DENOVO222	Bacteria	Proteobacteria	Gammaproteobacteria	Burkholderiales	Oxalobacteraceae	Oxalobacteraceae_unclassified	-1.40656	0.186818	1.52899e-12
	Feces hare	QBT vs MNS	DENOVO117	Bacteria	Proteobacteria	Gammaproteobacteria	Burkholderiales	Oxalobacteraceae	Oxalobacteraceae_unclassified	-1.27976	0.20489	9.24502e-09
	Feces hare	QBT vs MNS	DENOVO169	Bacteria	Proteobacteria	Gammaproteobacteria	Burkholderiales	Oxalobacteraceae	Oxalobacteraceae_unclassified	-0.813622	0.226167	0.00249638
	Feces hare	QBT vs MNS	DENOVO7496	Bacteria	Proteobacteria	Gammaproteobacteria	Diplorickettsiales	Diplorickettsiaceae	Diplorickettsia	6.41035	1.75621	0.00207057
	Feces hare	QBT vs MNS	DENOVO17465	Bacteria	Proteobacteria	Gammaproteobacteria	Enterobacterales	Enterobacterales_unclassified	Enterobacterales_unclassified	-2.38005	0.548188	0.000151768
	Feces hare	QBT vs MNS	DENOVO24257	Bacteria	Proteobacteria	Gammaproteobacteria	Enterobacterales	Enterobacterales_unclassified	Enterobacterales_unclassified	-1.88345	0.671244	0.0259356
	Feces hare	QBT vs MNS	DENOVO19492	Bacteria	Proteobacteria	Gammaproteobacteria	Enterobacterales	Enterobacterales_unclassified	Enterobacterales_unclassified	-1.81527	0.560498	0.00774489
	Feces hare	QBT vs MNS	DENOVO13694	Bacteria	Proteobacteria	Gammaproteobacteria	Enterobacterales	Enterobacterales_unclassified	Enterobacterales_unclassified	-1.68417	0.422444	0.000619669
	Feces hare	QBT vs MNS	DENOVO8	Bacteria	Proteobacteria	Gammaproteobacteria	Enterobacterales	Enterobacterales_unclassified	Enterobacterales_unclassified	0.930391	0.106129	7.61649e-17
	Feces hare	QBT vs MNS	DENOVO25	Bacteria	Proteobacteria	Gammaproteobacteria	Enterobacterales	Enterobacterales_unclassified	Enterobacterales_unclassified	1.4406	0.0930529	7.21897e-52
	Feces hare	QBT vs MNS	DENOVO17426	Bacteria	Proteobacteria	Gammaproteobacteria	Enterobacterales	Enterobacteriaceae	Enterobacteriaceae_unclassified	-3.60137	1.35082	0.036577
	Feces hare	QBT vs MNS	DENOVO203	Bacteria	Proteobacteria	Gammaproteobacteria	Enterobacterales	Enterobacteriaceae	Enterobacteriaceae_unclassified	0.805728	0.162951	1.12929e-05
	Feces hare	QBT vs MNS	DENOVO39	Bacteria	Proteobacteria	Gammaproteobacteria	Enterobacterales	Enterobacteriaceae	Enterobacteriaceae_unclassified	1.59092	0.207373	5.30005e-13
	Feces hare	QBT vs MNS	DENOVO3	Bacteria	Proteobacteria	Gammaproteobacteria	Enterobacterales	Enterobacteriaceae	Escherichia-Shigella	1.44753	0.148997	1.40486e-20
	Feces hare	QBT vs MNS	DENOVO18176	Bacteria	Proteobacteria	Gammaproteobacteria	Pseudomonadales	Moraxellaceae	Acinetobacter	-3.73796	1.3882	0.0341317
	Feces hare	QBT vs MNS	DENOVO26769	Bacteria	Proteobacteria	Gammaproteobacteria	Pseudomonadales	Moraxellaceae	Acinetobacter	-2.61178	1.00323	0.0425842
	Feces hare	QBT vs MNS	DENOVO22969	Bacteria	Proteobacteria	Gammaproteobacteria	Pseudomonadales	Moraxellaceae	Acinetobacter	-1.91931	0.702996	0.0314476
	Feces hare	QBT vs MNS	DENOVO14	Bacteria	Proteobacteria	Gammaproteobacteria	Pseudomonadales	Moraxellaceae	Acinetobacter	0.502911	0.0948939	1.96464e-06
	Feces hare	QBT vs MNS	DENOVO35	Bacteria	Proteobacteria	Gammaproteobacteria	Pseudomonadales	Moraxellaceae	Acinetobacter	0.634595	0.123628	4.50282e-06
	Feces hare	QBT vs MNS	DENOVO30	Bacteria	Proteobacteria	Gammaproteobacteria	Pseudomonadales	Pseudomonadaceae	Pseudomonas	0.753407	0.204629	0.00186052
	Feces hare	QBT vs MNS	DENOVO10	Bacteria	Proteobacteria	Gammaproteobacteria	Pseudomonadales	Pseudomonadaceae	Pseudomonas	0.951216	0.14784	2.86298e-09
	Feces hare	QBT vs MNS	DENOVO142	Bacteria	Proteobacteria	Gammaproteobacteria	Pseudomonadales	Pseudomonadaceae	Pseudomonas	1.21461	0.151563	4.00521e-14
	Feces hare	QBT vs MNS	DENOVO390	Bacteria	Spirochaetota	Spirochaetia	Spirochaetales	Spirochaetaceae	Sphaerochaeta	-5.26919	1.22124	0.000170278
	Feces hare	QBT vs MNS	DENOVO240	Bacteria	Synergistota	Synergistia	Synergistales	Synergistaceae	Pyramidobacter	-1.87153	0.272289	1.66394e-10
	Feces hare	QBT vs MNS	DENOVO5536	Bacteria	Verrucomicrobiota	Lentisphaeria	Victivallales	Victivallaceae	Victivallaceae_ge	-3.98372	1.43715	0.0281807
	Feces hare	QBT vs MNS	DENOVO48	Bacteria	Verrucomicrobiota	Lentisphaeria	Victivallales	Victivallaceae	Victivallaceae_unclassified	-8.4874	0.839308	3.11159e-22
	Feces hare	QBT vs MNS	DENOVO17578	Bacteria	Verrucomicrobiota	Lentisphaeria	Victivallales	Victivallaceae	Victivallaceae_unclassified	-4.86013	1.30571	0.00161435
	Feces hare	QBT vs MNS	DENOVO18585	Bacteria	Verrucomicrobiota	Lentisphaeria	Victivallales	Victivallaceae	Victivallis	-5.73389	1.25608	6.10945e-05
	Feces hare	QBT vs QMC	DENOVO132	Bacteria	Actinobacteriota	Actinobacteria	Micrococcales	Micrococcaceae	Arthrobacter	1.40417	0.234213	4.65229e-08
	Feces hare	QBT vs QMC	DENOVO1022	Bacteria	Actinobacteriota	Actinobacteria	Micrococcales	Micrococcaceae	Micrococcaceae_unclassified	-1.49567	0.409449	0.00212314
	Feces hare	QBT vs QMC	DENOVO40	Bacteria	Actinobacteriota	Actinobacteria	Micrococcales	Micrococcaceae	Micrococcaceae_unclassified	1.45881	0.138396	3.29127e-24
	Feces hare	QBT vs QMC	DENOVO5833	Bacteria	Actinobacteriota	Actinobacteria	Micrococcales	Micrococcaceae	Micrococcaceae_unclassified	1.89704	0.408859	4.61848e-05
	Feces hare	QBT vs QMC	DENOVO49	Bacteria	Actinobacteriota	Actinobacteria	Micrococcales	Micrococcaceae	Pseudarthrobacter	1.13743	0.441793	0.0479127
	Feces hare	QBT vs QMC	DENOVO7989	Bacteria	Actinobacteriota	Actinobacteria	Micrococcales	Micrococcaceae	Rothia	2.80977	1.07696	0.0441322
	Feces hare	QBT vs QMC	DENOVO16158	Bacteria	Actinobacteriota	Coriobacteriia	Coriobacteriales	Atopobiaceae	Atopobiaceae_unclassified	-4.39516	1.44957	0.014585
	Feces hare	QBT vs QMC	DENOVO466	Bacteria	Actinobacteriota	Coriobacteriia	Coriobacteriales	Atopobiaceae	Atopobiaceae_unclassified	-2.37539	0.368751	2.90126e-09
	Feces hare	QBT vs QMC	DENOVO1408	Bacteria	Actinobacteriota	Coriobacteriia	Coriobacteriales	Atopobiaceae	Atopobiaceae_unclassified	-2.2616	0.598409	0.00141619
	Feces hare	QBT vs QMC	DENOVO1328	Bacteria	Actinobacteriota	Coriobacteriia	Coriobacteriales	Atopobiaceae	Atopobiaceae_unclassified	-1.23655	0.439034	0.0264453
	Feces hare	QBT vs QMC	DENOVO5856	Bacteria	Actinobacteriota	Coriobacteriia	Coriobacteriales	Atopobiaceae	Coriobacteriaceae_UCG-002	-4.12065	1.48027	0.0288065
	Feces hare	QBT vs QMC	DENOVO6141	Bacteria	Actinobacteriota	Coriobacteriia	Coriobacteriales	Atopobiaceae	Coriobacteriaceae_UCG-002	-3.86687	1.49011	0.0456362
	Feces hare	QBT vs QMC	DENOVO3118	Bacteria	Actinobacteriota	Coriobacteriia	Coriobacteriales	Coriobacteriales_Incertae_Sedis	Coriobacteriales_Incertae_Sedis_unclassified	-2.27633	0.840221	0.0347775
	Feces hare	QBT vs QMC	DENOVO212	Bacteria	Actinobacteriota	Coriobacteriia	Coriobacteriales	Coriobacteriales_unclassified	Coriobacteriales_unclassified	0.963365	0.20915	5.2292e-05
	Feces hare	QBT vs QMC	DENOVO952	Bacteria	Actinobacteriota	Coriobacteriia	Coriobacteriales	Coriobacteriales_unclassified	Coriobacteriales_unclassified	1.48009	0.376102	0.000795978
	Feces hare	QBT vs QMC	DENOVO312	Bacteria	Actinobacteriota	Coriobacteriia	Coriobacteriales	Eggerthellaceae	Eggerthellaceae_unclassified	1.72687	0.177766	1.26448e-20
	Feces hare	QBT vs QMC	DENOVO2940	Bacteria	Actinobacteriota	Coriobacteriia	Coriobacteriales	Eggerthellaceae	Eggerthellaceae_unclassified	2.85438	0.529177	1.17835e-06
	Feces hare	QBT vs QMC	DENOVO13038	Bacteria	Actinobacteriota	Coriobacteriia	Coriobacteriales	Eggerthellaceae	Eggerthellaceae_unclassified	4.33507	1.69453	0.0498661
	Feces hare	QBT vs QMC	DENOVO5	Bacteria	Bacteria_unclassified	Bacteria_unclassified	Bacteria_unclassified	Bacteria_unclassified	Bacteria_unclassified	-7.63934	0.210707	1.08771e-284
	Feces hare	QBT vs QMC	DENOVO4705	Bacteria	Bacteria_unclassified	Bacteria_unclassified	Bacteria_unclassified	Bacteria_unclassified	Bacteria_unclassified	-7.1604	1.20641	6.49621e-08
	Feces hare	QBT vs QMC	DENOVO2081	Bacteria	Bacteria_unclassified	Bacteria_unclassified	Bacteria_unclassified	Bacteria_unclassified	Bacteria_unclassified	-6.10871	1.20807	6.49004e-06
	Feces hare	QBT vs QMC	DENOVO14991	Bacteria	Bacteria_unclassified	Bacteria_unclassified	Bacteria_unclassified	Bacteria_unclassified	Bacteria_unclassified	-5.29616	1.26487	0.000291363
	Feces hare	QBT vs QMC	DENOVO4718	Bacteria	Bacteria_unclassified	Bacteria_unclassified	Bacteria_unclassified	Bacteria_unclassified	Bacteria_unclassified	-5.14262	1.36914	0.00152389
	Feces hare	QBT vs QMC	DENOVO4692	Bacteria	Bacteria_unclassified	Bacteria_unclassified	Bacteria_unclassified	Bacteria_unclassified	Bacteria_unclassified	-4.99124	1.34887	0.00186493
	Feces hare	QBT vs QMC	DENOVO3908	Bacteria	Bacteria_unclassified	Bacteria_unclassified	Bacteria_unclassified	Bacteria_unclassified	Bacteria_unclassified	-4.88953	1.33854	0.00212314
	Feces hare	QBT vs QMC	DENOVO2841	Bacteria	Bacteria_unclassified	Bacteria_unclassified	Bacteria_unclassified	Bacteria_unclassified	Bacteria_unclassified	-4.60615	1.38499	0.00637061
	Feces hare	QBT vs QMC	DENOVO22755	Bacteria	Bacteria_unclassified	Bacteria_unclassified	Bacteria_unclassified	Bacteria_unclassified	Bacteria_unclassified	-4.45129	1.43284	0.0117814
	Feces hare	QBT vs QMC	DENOVO6456	Bacteria	Bacteria_unclassified	Bacteria_unclassified	Bacteria_unclassified	Bacteria_unclassified	Bacteria_unclassified	-4.35287	1.46821	0.0175644
	Feces hare	QBT vs QMC	DENOVO6829	Bacteria	Bacteria_unclassified	Bacteria_unclassified	Bacteria_unclassified	Bacteria_unclassified	Bacteria_unclassified	-4.28377	1.35147	0.00991133
	Feces hare	QBT vs QMC	DENOVO3323	Bacteria	Bacteria_unclassified	Bacteria_unclassified	Bacteria_unclassified	Bacteria_unclassified	Bacteria_unclassified	-4.17746	1.41247	0.0178267
	Feces hare	QBT vs QMC	DENOVO9333	Bacteria	Bacteria_unclassified	Bacteria_unclassified	Bacteria_unclassified	Bacteria_unclassified	Bacteria_unclassified	-3.90166	1.49234	0.0437459
	Feces hare	QBT vs QMC	DENOVO5011	Bacteria	Bacteria_unclassified	Bacteria_unclassified	Bacteria_unclassified	Bacteria_unclassified	Bacteria_unclassified	-3.72239	1.40862	0.040568
	Feces hare	QBT vs QMC	DENOVO12913	Bacteria	Bacteria_unclassified	Bacteria_unclassified	Bacteria_unclassified	Bacteria_unclassified	Bacteria_unclassified	-3.61551	1.36317	0.0398571
	Feces hare	QBT vs QMC	DENOVO333	Bacteria	Bacteria_unclassified	Bacteria_unclassified	Bacteria_unclassified	Bacteria_unclassified	Bacteria_unclassified	-2.45196	0.350733	7.23221e-11
	Feces hare	QBT vs QMC	DENOVO780	Bacteria	Bacteria_unclassified	Bacteria_unclassified	Bacteria_unclassified	Bacteria_unclassified	Bacteria_unclassified	-1.95631	0.513022	0.00125292
	Feces hare	QBT vs QMC	DENOVO1233	Bacteria	Bacteria_unclassified	Bacteria_unclassified	Bacteria_unclassified	Bacteria_unclassified	Bacteria_unclassified	-1.55341	0.562517	0.0304808
	Feces hare	QBT vs QMC	DENOVO387	Bacteria	Bacteria_unclassified	Bacteria_unclassified	Bacteria_unclassified	Bacteria_unclassified	Bacteria_unclassified	-1.55214	0.259259	4.81787e-08
	Feces hare	QBT vs QMC	DENOVO524	Bacteria	Bacteria_unclassified	Bacteria_unclassified	Bacteria_unclassified	Bacteria_unclassified	Bacteria_unclassified	-1.51483	0.516574	0.0189699
	Feces hare	QBT vs QMC	DENOVO656	Bacteria	Bacteria_unclassified	Bacteria_unclassified	Bacteria_unclassified	Bacteria_unclassified	Bacteria_unclassified	-1.04511	0.367629	0.0246557
	Feces hare	QBT vs QMC	DENOVO764	Bacteria	Bacteroidota	Bacteroidia	Bacteroidales	Bacteroidaceae	Bacteroides	-5.94424	1.04432	2.42408e-07
	Feces hare	QBT vs QMC	DENOVO9353	Bacteria	Bacteroidota	Bacteroidia	Bacteroidales	Bacteroidaceae	Bacteroides	-5.40106	1.25462	0.000185678
	Feces hare	QBT vs QMC	DENOVO73	Bacteria	Bacteroidota	Bacteroidia	Bacteroidales	Bacteroidaceae	Bacteroides	-5.05838	0.328583	2.40723e-51
	Feces hare	QBT vs QMC	DENOVO457	Bacteria	Bacteroidota	Bacteroidia	Bacteroidales	Bacteroidaceae	Bacteroides	-4.78654	1.37898	0.00401827
	Feces hare	QBT vs QMC	DENOVO38	Bacteria	Bacteroidota	Bacteroidia	Bacteroidales	Bacteroidaceae	Bacteroides	-4.73497	0.224548	4.74901e-96
	Feces hare	QBT vs QMC	DENOVO230	Bacteria	Bacteroidota	Bacteroidia	Bacteroidales	Bacteroidaceae	Bacteroides	-4.51298	0.506109	1.90358e-17
	Feces hare	QBT vs QMC	DENOVO2304	Bacteria	Bacteroidota	Bacteroidia	Bacteroidales	Bacteroidaceae	Bacteroides	-4.47472	1.37057	0.00770621
	Feces hare	QBT vs QMC	DENOVO408	Bacteria	Bacteroidota	Bacteroidia	Bacteroidales	Bacteroidaceae	Bacteroides	-4.46681	1.31027	0.00497517
	Feces hare	QBT vs QMC	DENOVO62	Bacteria	Bacteroidota	Bacteroidia	Bacteroidales	Bacteroidaceae	Bacteroides	-4.26097	0.221078	3.02446e-80
	Feces hare	QBT vs QMC	DENOVO9512	Bacteria	Bacteroidota	Bacteroidia	Bacteroidales	Bacteroidaceae	Bacteroides	-4.21989	1.54843	0.0335141
	Feces hare	QBT vs QMC	DENOVO6144	Bacteria	Bacteroidota	Bacteroidia	Bacteroidales	Bacteroidaceae	Bacteroides	-4.13231	1.409	0.0189699
	Feces hare	QBT vs QMC	DENOVO20104	Bacteria	Bacteroidota	Bacteroidia	Bacteroidales	Bacteroidaceae	Bacteroides	-4.06439	1.55628	0.043953
	Feces hare	QBT vs QMC	DENOVO4726	Bacteria	Bacteroidota	Bacteroidia	Bacteroidales	Bacteroidaceae	Bacteroides	-4.01334	1.45505	0.0306701
	Feces hare	QBT vs QMC	DENOVO12308	Bacteria	Bacteroidota	Bacteroidia	Bacteroidales	Bacteroidaceae	Bacteroides	-4.01141	1.55705	0.0478433
	Feces hare	QBT vs QMC	DENOVO1307	Bacteria	Bacteroidota	Bacteroidia	Bacteroidales	Bacteroidaceae	Bacteroides	-3.98635	1.27178	0.0108691
	Feces hare	QBT vs QMC	DENOVO12073	Bacteria	Bacteroidota	Bacteroidia	Bacteroidales	Bacteroidaceae	Bacteroides	-3.88178	1.38344	0.0271162
	Feces hare	QBT vs QMC	DENOVO12149	Bacteria	Bacteroidota	Bacteroidia	Bacteroidales	Bacteroidaceae	Bacteroides	-3.83601	1.4852	0.0471152
	Feces hare	QBT vs QMC	DENOVO194	Bacteria	Bacteroidota	Bacteroidia	Bacteroidales	Bacteroidaceae	Bacteroides	-3.42981	0.562582	2.52452e-08
	Feces hare	QBT vs QMC	DENOVO28	Bacteria	Bacteroidota	Bacteroidia	Bacteroidales	Bacteroidales_unclassified	Bacteroidales_unclassified	-5.32637	0.232781	4.80279e-113
	Feces hare	QBT vs QMC	DENOVO476	Bacteria	Bacteroidota	Bacteroidia	Bacteroidales	Bacteroidales_unclassified	Bacteroidales_unclassified	-4.08694	1.10807	0.00191799
	Feces hare	QBT vs QMC	DENOVO680	Bacteria	Bacteroidota	Bacteroidia	Bacteroidales	Marinifilaceae	Sanguibacteroides	-5.67159	1.24523	6.50389e-05
	Feces hare	QBT vs QMC	DENOVO2617	Bacteria	Bacteroidota	Bacteroidia	Bacteroidales	Marinifilaceae	Sanguibacteroides	-5.35199	1.26886	0.000262261
	Feces hare	QBT vs QMC	DENOVO754	Bacteria	Bacteroidota	Bacteroidia	Bacteroidales	Marinifilaceae	Sanguibacteroides	-4.74862	0.939156	6.49004e-06
	Feces hare	QBT vs QMC	DENOVO3089	Bacteria	Bacteroidota	Bacteroidia	Bacteroidales	Marinifilaceae	Sanguibacteroides	-4.43559	1.46384	0.0146137
	Feces hare	QBT vs QMC	DENOVO5736	Bacteria	Bacteroidota	Bacteroidia	Bacteroidales	Marinifilaceae	Sanguibacteroides	-3.91101	1.44198	0.0345918
	Feces hare	QBT vs QMC	DENOVO11949	Bacteria	Bacteroidota	Bacteroidia	Bacteroidales	Prevotellaceae	Paraprevotella	-5.64303	1.27272	0.000110667
	Feces hare	QBT vs QMC	DENOVO160	Bacteria	Bacteroidota	Bacteroidia	Bacteroidales	Prevotellaceae	Paraprevotella	-5.40643	0.391286	2.08919e-41
	Feces hare	QBT vs QMC	DENOVO2838	Bacteria	Bacteroidota	Bacteroidia	Bacteroidales	Prevotellaceae	Paraprevotella	-5.39452	1.27704	0.000258213
	Feces hare	QBT vs QMC	DENOVO146	Bacteria	Bacteroidota	Bacteroidia	Bacteroidales	Prevotellaceae	Paraprevotella	-5.38198	1.24938	0.000185678
	Feces hare	QBT vs QMC	DENOVO21	Bacteria	Bacteroidota	Bacteroidia	Bacteroidales	Prevotellaceae	Paraprevotella	-5.15818	0.374669	3.87045e-41
	Feces hare	QBT vs QMC	DENOVO26562	Bacteria	Bacteroidota	Bacteroidia	Bacteroidales	Prevotellaceae	Paraprevotella	-4.81858	1.37864	0.00369978
	Feces hare	QBT vs QMC	DENOVO6716	Bacteria	Bacteroidota	Bacteroidia	Bacteroidales	Prevotellaceae	Paraprevotella	-4.63013	1.33434	0.00401827
	Feces hare	QBT vs QMC	DENOVO6632	Bacteria	Bacteroidota	Bacteroidia	Bacteroidales	Prevotellaceae	Paraprevotella	-4.40117	1.35695	0.00806556
	Feces hare	QBT vs QMC	DENOVO11737	Bacteria	Bacteroidota	Bacteroidia	Bacteroidales	Prevotellaceae	Paraprevotella	-4.37243	1.3482	0.00806556
	Feces hare	QBT vs QMC	DENOVO4686	Bacteria	Bacteroidota	Bacteroidia	Bacteroidales	Prevotellaceae	Paraprevotella	-4.27641	1.3319	0.00876704
	Feces hare	QBT vs QMC	DENOVO6783	Bacteria	Bacteroidota	Bacteroidia	Bacteroidales	Prevotellaceae	Paraprevotella	-4.15142	1.54231	0.0363806
	Feces hare	QBT vs QMC	DENOVO217	Bacteria	Bacteroidota	Bacteroidia	Bacteroidales	Prevotellaceae	Paraprevotella	-4.08888	0.344351	1.21032e-30
	Feces hare	QBT vs QMC	DENOVO13876	Bacteria	Bacteroidota	Bacteroidia	Bacteroidales	Prevotellaceae	Paraprevotella	-4.00359	1.53843	0.044828
	Feces hare	QBT vs QMC	DENOVO1457	Bacteria	Bacteroidota	Bacteroidia	Bacteroidales	Rikenellaceae	Alistipes	-6.562	1.24207	2.11808e-06
	Feces hare	QBT vs QMC	DENOVO461	Bacteria	Bacteroidota	Bacteroidia	Bacteroidales	Rikenellaceae	Alistipes	-6.04965	1.04222	1.34122e-07
	Feces hare	QBT vs QMC	DENOVO2612	Bacteria	Bacteroidota	Bacteroidia	Bacteroidales	Rikenellaceae	Alistipes	-5.23694	1.34667	0.000951695
	Feces hare	QBT vs QMC	DENOVO2326	Bacteria	Bacteroidota	Bacteroidia	Bacteroidales	Rikenellaceae	Alistipes	-3.75335	1.36742	0.0318242
	Feces hare	QBT vs QMC	DENOVO2680	Bacteria	Bacteroidota	Bacteroidia	Bacteroidales	Rikenellaceae	Rikenellaceae_RC9_gut_group	-5.11973	1.35432	0.00141619
	Feces hare	QBT vs QMC	DENOVO1129	Bacteria	Bacteroidota	Bacteroidia	Bacteroidales	Tannerellaceae	Parabacteroides	-6.12127	1.23852	1.12104e-05
	Feces hare	QBT vs QMC	DENOVO4803	Bacteria	Bacteroidota	Bacteroidia	Bacteroidales	Tannerellaceae	Parabacteroides	-4.725	1.39082	0.00507997
	Feces hare	QBT vs QMC	DENOVO813	Bacteria	Bacteroidota	Bacteroidia	Bacteroidia_unclassified	Bacteroidia_unclassified	Bacteroidia_unclassified	-6.38701	1.23624	3.88274e-06
	Feces hare	QBT vs QMC	DENOVO3313	Bacteria	Bacteroidota	Bacteroidia	Bacteroidia_unclassified	Bacteroidia_unclassified	Bacteroidia_unclassified	-6.18138	1.24072	9.33926e-06
	Feces hare	QBT vs QMC	DENOVO346	Bacteria	Bacteroidota	Bacteroidia	Bacteroidia_unclassified	Bacteroidia_unclassified	Bacteroidia_unclassified	-5.92554	0.737139	2.99523e-14
	Feces hare	QBT vs QMC	DENOVO42	Bacteria	Bacteroidota	Bacteroidia	Bacteroidia_unclassified	Bacteroidia_unclassified	Bacteroidia_unclassified	-5.17929	0.303516	4.62092e-63
	Feces hare	QBT vs QMC	DENOVO2317	Bacteria	Bacteroidota	Bacteroidia	Bacteroidia_unclassified	Bacteroidia_unclassified	Bacteroidia_unclassified	-5.15575	1.27743	0.000536043
	Feces hare	QBT vs QMC	DENOVO131	Bacteria	Bacteroidota	Bacteroidia	Bacteroidia_unclassified	Bacteroidia_unclassified	Bacteroidia_unclassified	-5.13399	0.406173	1.01089e-34
	Feces hare	QBT vs QMC	DENOVO5101	Bacteria	Bacteroidota	Bacteroidia	Bacteroidia_unclassified	Bacteroidia_unclassified	Bacteroidia_unclassified	-4.95136	1.33396	0.00179397
	Feces hare	QBT vs QMC	DENOVO25391	Bacteria	Bacteroidota	Bacteroidia	Bacteroidia_unclassified	Bacteroidia_unclassified	Bacteroidia_unclassified	-4.86525	1.31782	0.00190327
	Feces hare	QBT vs QMC	DENOVO4231	Bacteria	Bacteroidota	Bacteroidia	Bacteroidia_unclassified	Bacteroidia_unclassified	Bacteroidia_unclassified	-4.72843	1.44163	0.00742245
	Feces hare	QBT vs QMC	DENOVO25957	Bacteria	Bacteroidota	Bacteroidia	Bacteroidia_unclassified	Bacteroidia_unclassified	Bacteroidia_unclassified	-4.69261	1.37847	0.00500799
	Feces hare	QBT vs QMC	DENOVO2906	Bacteria	Bacteroidota	Bacteroidia	Bacteroidia_unclassified	Bacteroidia_unclassified	Bacteroidia_unclassified	-4.53124	1.40276	0.00831407
	Feces hare	QBT vs QMC	DENOVO8640	Bacteria	Bacteroidota	Bacteroidia	Bacteroidia_unclassified	Bacteroidia_unclassified	Bacteroidia_unclassified	-4.46129	1.45333	0.012923
	Feces hare	QBT vs QMC	DENOVO7730	Bacteria	Bacteroidota	Bacteroidia	Bacteroidia_unclassified	Bacteroidia_unclassified	Bacteroidia_unclassified	-4.38317	1.36337	0.0086829
	Feces hare	QBT vs QMC	DENOVO27040	Bacteria	Bacteroidota	Bacteroidia	Bacteroidia_unclassified	Bacteroidia_unclassified	Bacteroidia_unclassified	-4.31547	1.60266	0.0363806
	Feces hare	QBT vs QMC	DENOVO5894	Bacteria	Bacteroidota	Bacteroidia	Bacteroidia_unclassified	Bacteroidia_unclassified	Bacteroidia_unclassified	-3.91568	1.30631	0.0160154
	Feces hare	QBT vs QMC	DENOVO10912	Bacteria	Bacteroidota	Bacteroidia	Bacteroidia_unclassified	Bacteroidia_unclassified	Bacteroidia_unclassified	-3.85103	1.45527	0.0404233
	Feces hare	QBT vs QMC	DENOVO3538	Bacteria	Bacteroidota	Bacteroidia	Bacteroidia_unclassified	Bacteroidia_unclassified	Bacteroidia_unclassified	-3.71128	1.33173	0.0286505
	Feces hare	QBT vs QMC	DENOVO1474	Bacteria	Bacteroidota	Bacteroidia	Flavobacteriales	Weeksellaceae	Chryseobacterium	1.44955	0.445695	0.00791543
	Feces hare	QBT vs QMC	DENOVO77	Bacteria	Bacteroidota	Bacteroidia	Flavobacteriales	Weeksellaceae	Chryseobacterium	1.87745	0.276049	2.64583e-10
	Feces hare	QBT vs QMC	DENOVO2601	Bacteria	Bacteroidota	Bacteroidia	Sphingobacteriales	Sphingobacteriaceae	Pedobacter	2.13285	0.767959	0.0291549
	Feces hare	QBT vs QMC	DENOVO17132	Bacteria	Bacteroidota	Bacteroidota_unclassified	Bacteroidota_unclassified	Bacteroidota_unclassified	Bacteroidota_unclassified	-5.1048	1.31899	0.00102009
	Feces hare	QBT vs QMC	DENOVO87	Bacteria	Cyanobacteria	Cyanobacteriia	Chloroplast	Chloroplast_fa	Chloroplast_ge	1.11741	0.363057	0.012657
	Feces hare	QBT vs QMC	DENOVO327	Bacteria	Cyanobacteria	Cyanobacteriia	Chloroplast	Chloroplast_fa	Chloroplast_ge	1.62353	0.286608	2.80339e-07
	Feces hare	QBT vs QMC	DENOVO870	Bacteria	Cyanobacteria	Cyanobacteriia	Chloroplast	Chloroplast_fa	Chloroplast_ge	1.93094	0.384258	7.55269e-06
	Feces hare	QBT vs QMC	DENOVO382	Bacteria	Cyanobacteria	Cyanobacteriia	Chloroplast	Chloroplast_fa	Chloroplast_ge	1.9476	0.383461	5.89208e-06
	Feces hare	QBT vs QMC	DENOVO749	Bacteria	Cyanobacteria	Cyanobacteriia	Chloroplast	Chloroplast_fa	Chloroplast_ge	2.14824	0.375655	2.13327e-07
	Feces hare	QBT vs QMC	DENOVO1116	Bacteria	Cyanobacteria	Cyanobacteriia	Chloroplast	Chloroplast_fa	Chloroplast_ge	2.36633	0.745583	0.00981983
	Feces hare	QBT vs QMC	DENOVO2676	Bacteria	Cyanobacteria	Cyanobacteriia	Chloroplast	Chloroplast_fa	Chloroplast_ge	2.39369	0.434784	6.81391e-07
	Feces hare	QBT vs QMC	DENOVO606	Bacteria	Cyanobacteria	Cyanobacteriia	Chloroplast	Chloroplast_fa	Chloroplast_ge	2.58169	0.29249	4.16507e-17
	Feces hare	QBT vs QMC	DENOVO322	Bacteria	Cyanobacteria	Cyanobacteriia	Chloroplast	Chloroplast_fa	Chloroplast_ge	2.70877	0.27562	4.435e-21
	Feces hare	QBT vs QMC	DENOVO1667	Bacteria	Cyanobacteria	Cyanobacteriia	Chloroplast	Chloroplast_fa	Chloroplast_ge	3.16264	0.69327	6.34077e-05
	Feces hare	QBT vs QMC	DENOVO2262	Bacteria	Desulfobacterota	Desulfovibrionia	Desulfovibrionales	Desulfovibrionaceae	Mailhella	-4.41134	1.11409	0.000729714
	Feces hare	QBT vs QMC	DENOVO792	Bacteria	Desulfobacterota	Desulfovibrionia	Desulfovibrionales	Desulfovibrionaceae	Mailhella	-4.1385	1.00892	0.000413112
	Feces hare	QBT vs QMC	DENOVO17661	Bacteria	Firmicutes	Bacilli	Bacillales	Bacillales_unclassified	Bacillales_unclassified	-3.07526	0.943063	0.00773329
	Feces hare	QBT vs QMC	DENOVO24	Bacteria	Firmicutes	Bacilli	Bacillales	Bacillales_unclassified	Bacillales_unclassified	1.14674	0.082348	4.99347e-42
	Feces hare	QBT vs QMC	DENOVO104	Bacteria	Firmicutes	Bacilli	Bacillales	Planococcaceae	Planococcaceae_unclassified	0.860906	0.20002	0.000185678
	Feces hare	QBT vs QMC	DENOVO69	Bacteria	Firmicutes	Bacilli	Bacillales	Planococcaceae	Planococcaceae_unclassified	1.48059	0.111213	1.75128e-38
	Feces hare	QBT vs QMC	DENOVO9792	Bacteria	Firmicutes	Bacilli	Bacillales	Planococcaceae	Planococcaceae_unclassified	1.57495	0.510737	0.0125484
	Feces hare	QBT vs QMC	DENOVO830	Bacteria	Firmicutes	Bacilli	Erysipelotrichales	Erysipelatoclostridiaceae	Erysipelatoclostridiaceae_unclassified	2.05968	0.351571	9.85957e-08
	Feces hare	QBT vs QMC	DENOVO4152	Bacteria	Firmicutes	Clostridia	Christensenellales	Christensenellaceae	Christensenellaceae_R-7_group	-3.62517	1.35343	0.0377015
	Feces hare	QBT vs QMC	DENOVO14296	Bacteria	Firmicutes	Clostridia	Christensenellales	Christensenellaceae	Christensenellaceae_R-7_group	-1.94876	0.693928	0.0270218
	Feces hare	QBT vs QMC	DENOVO58	Bacteria	Firmicutes	Clostridia	Christensenellales	Christensenellaceae	Christensenellaceae_R-7_group	-1.74526	0.121074	5.13245e-45
	Feces hare	QBT vs QMC	DENOVO200	Bacteria	Firmicutes	Clostridia	Christensenellales	Christensenellaceae	Christensenellaceae_R-7_group	-1.41211	0.289058	1.46924e-05
	Feces hare	QBT vs QMC	DENOVO281	Bacteria	Firmicutes	Clostridia	Christensenellales	Christensenellaceae	Christensenellaceae_R-7_group	-1.26249	0.214744	8.84937e-08
	Feces hare	QBT vs QMC	DENOVO196	Bacteria	Firmicutes	Clostridia	Christensenellales	Christensenellaceae	Christensenellaceae_R-7_group	-1.04976	0.206138	5.61614e-06
	Feces hare	QBT vs QMC	DENOVO1021	Bacteria	Firmicutes	Clostridia	Christensenellales	Christensenellaceae	Christensenellaceae_R-7_group	0.965401	0.307776	0.0108691
	Feces hare	QBT vs QMC	DENOVO5413	Bacteria	Firmicutes	Clostridia	Clostridia_UCG-014	Clostridia_UCG-014_fa	Clostridia_UCG-014_ge	-3.82103	1.43325	0.0385529
	Feces hare	QBT vs QMC	DENOVO2032	Bacteria	Firmicutes	Clostridia	Clostridia_UCG-014	Clostridia_UCG-014_fa	Clostridia_UCG-014_ge	-2.68302	0.79626	0.0055287
	Feces hare	QBT vs QMC	DENOVO941	Bacteria	Firmicutes	Clostridia	Clostridia_UCG-014	Clostridia_UCG-014_fa	Clostridia_UCG-014_ge	1.30416	0.371793	0.00357042
	Feces hare	QBT vs QMC	DENOVO2950	Bacteria	Firmicutes	Clostridia	Clostridia_UCG-014	Clostridia_UCG-014_fa	Clostridia_UCG-014_ge	1.30876	0.491823	0.0389776
	Feces hare	QBT vs QMC	DENOVO2228	Bacteria	Firmicutes	Clostridia	Clostridia_UCG-014	Clostridia_UCG-014_fa	Clostridia_UCG-014_ge	1.6306	0.496775	0.00739731
	Feces hare	QBT vs QMC	DENOVO1761	Bacteria	Firmicutes	Clostridia	Clostridia_UCG-014	Clostridia_UCG-014_fa	Clostridia_UCG-014_ge	1.67452	0.492333	0.0050357
	Feces hare	QBT vs QMC	DENOVO1440	Bacteria	Firmicutes	Clostridia	Clostridia_UCG-014	Clostridia_UCG-014_fa	Clostridia_UCG-014_ge	1.86545	0.430182	0.000165805
	Feces hare	QBT vs QMC	DENOVO2218	Bacteria	Firmicutes	Clostridia	Clostridia_UCG-014	Clostridia_UCG-014_fa	Clostridia_UCG-014_ge	2.0581	0.502797	0.000425569
	Feces hare	QBT vs QMC	DENOVO2029	Bacteria	Firmicutes	Clostridia	Clostridia_UCG-014	Clostridia_UCG-014_fa	Clostridia_UCG-014_ge	2.21858	0.518433	0.000204179
	Feces hare	QBT vs QMC	DENOVO5838	Bacteria	Firmicutes	Clostridia	Clostridia_UCG-014	Clostridia_UCG-014_fa	Clostridia_UCG-014_ge	5.78261	1.97237	0.0189699
	Feces hare	QBT vs QMC	DENOVO9682	Bacteria	Firmicutes	Clostridia	Clostridia_unclassified	Clostridia_unclassified	Clostridia_unclassified	-5.73117	1.05052	8.5656e-07
	Feces hare	QBT vs QMC	DENOVO10751	Bacteria	Firmicutes	Clostridia	Clostridia_unclassified	Clostridia_unclassified	Clostridia_unclassified	-4.69379	1.2643	0.00179397
	Feces hare	QBT vs QMC	DENOVO10467	Bacteria	Firmicutes	Clostridia	Clostridia_unclassified	Clostridia_unclassified	Clostridia_unclassified	-4.4053	0.889862	1.08675e-05
	Feces hare	QBT vs QMC	DENOVO21165	Bacteria	Firmicutes	Clostridia	Clostridia_unclassified	Clostridia_unclassified	Clostridia_unclassified	-3.99691	1.36855	0.0195882
	Feces hare	QBT vs QMC	DENOVO14274	Bacteria	Firmicutes	Clostridia	Clostridia_unclassified	Clostridia_unclassified	Clostridia_unclassified	-2.28393	0.605172	0.00142779
	Feces hare	QBT vs QMC	DENOVO155	Bacteria	Firmicutes	Clostridia	Clostridia_unclassified	Clostridia_unclassified	Clostridia_unclassified	-1.18746	0.188936	7.90923e-09
	Feces hare	QBT vs QMC	DENOVO239	Bacteria	Firmicutes	Clostridia	Clostridia_vadinBB60_group	Clostridia_vadinBB60_group_fa	Clostridia_vadinBB60_group_ge	-9.1812	1.19007	3.80508e-13
	Feces hare	QBT vs QMC	DENOVO911	Bacteria	Firmicutes	Clostridia	Clostridia_vadinBB60_group	Clostridia_vadinBB60_group_fa	Clostridia_vadinBB60_group_ge	-7.15338	1.2117	7.74939e-08
	Feces hare	QBT vs QMC	DENOVO407	Bacteria	Firmicutes	Clostridia	Clostridia_vadinBB60_group	Clostridia_vadinBB60_group_fa	Clostridia_vadinBB60_group_ge	-5.23484	0.746716	6.41747e-11
	Feces hare	QBT vs QMC	DENOVO849	Bacteria	Firmicutes	Clostridia	Clostridia_vadinBB60_group	Clostridia_vadinBB60_group_fa	Clostridia_vadinBB60_group_ge	-4.49074	1.38969	0.00831407
	Feces hare	QBT vs QMC	DENOVO4485	Bacteria	Firmicutes	Clostridia	Lachnospirales	Lachnospiraceae	GCA-900066575	1.87876	0.67521	0.0288065
	Feces hare	QBT vs QMC	DENOVO2078	Bacteria	Firmicutes	Clostridia	Lachnospirales	Lachnospiraceae	Lachnospiraceae_ge	2.99657	1.13732	0.0413623
	Feces hare	QBT vs QMC	DENOVO1052	Bacteria	Firmicutes	Clostridia	Lachnospirales	Lachnospiraceae	Lachnospiraceae_NK4B4_group	-1.4018	0.463298	0.0147638
	Feces hare	QBT vs QMC	DENOVO1155	Bacteria	Firmicutes	Clostridia	Lachnospirales	Lachnospiraceae	Lachnospiraceae_unclassified	-5.53708	1.22786	7.97956e-05
	Feces hare	QBT vs QMC	DENOVO502	Bacteria	Firmicutes	Clostridia	Lachnospirales	Lachnospiraceae	Lachnospiraceae_unclassified	-5.25194	0.751981	7.44652e-11
	Feces hare	QBT vs QMC	DENOVO3865	Bacteria	Firmicutes	Clostridia	Lachnospirales	Lachnospiraceae	Lachnospiraceae_unclassified	-4.41061	1.38006	0.00918477
	Feces hare	QBT vs QMC	DENOVO22153	Bacteria	Firmicutes	Clostridia	Lachnospirales	Lachnospiraceae	Lachnospiraceae_unclassified	-4.37645	1.48396	0.0181629
	Feces hare	QBT vs QMC	DENOVO1783	Bacteria	Firmicutes	Clostridia	Lachnospirales	Lachnospiraceae	Lachnospiraceae_unclassified	-3.74305	1.15665	0.00822647
	Feces hare	QBT vs QMC	DENOVO145	Bacteria	Firmicutes	Clostridia	Lachnospirales	Lachnospiraceae	Lachnospiraceae_unclassified	-3.66842	0.40954	1.36073e-17
	Feces hare	QBT vs QMC	DENOVO288	Bacteria	Firmicutes	Clostridia	Lachnospirales	Lachnospiraceae	Lachnospiraceae_unclassified	-3.64009	0.371114	5.17616e-21
	Feces hare	QBT vs QMC	DENOVO353	Bacteria	Firmicutes	Clostridia	Lachnospirales	Lachnospiraceae	Lachnospiraceae_unclassified	-3.62552	1.11506	0.00791543
	Feces hare	QBT vs QMC	DENOVO11036	Bacteria	Firmicutes	Clostridia	Lachnospirales	Lachnospiraceae	Lachnospiraceae_unclassified	-3.52891	0.79521	0.000109674
	Feces hare	QBT vs QMC	DENOVO245	Bacteria	Firmicutes	Clostridia	Lachnospirales	Lachnospiraceae	Lachnospiraceae_unclassified	-3.46781	0.310489	3.72586e-27
	Feces hare	QBT vs QMC	DENOVO2109	Bacteria	Firmicutes	Clostridia	Lachnospirales	Lachnospiraceae	Lachnospiraceae_unclassified	-3.38563	1.14453	0.0178267
	Feces hare	QBT vs QMC	DENOVO143	Bacteria	Firmicutes	Clostridia	Lachnospirales	Lachnospiraceae	Lachnospiraceae_unclassified	-3.18196	0.362042	5.66645e-17
	Feces hare	QBT vs QMC	DENOVO252	Bacteria	Firmicutes	Clostridia	Lachnospirales	Lachnospiraceae	Lachnospiraceae_unclassified	-3.05112	0.302063	2.95685e-22
	Feces hare	QBT vs QMC	DENOVO9264	Bacteria	Firmicutes	Clostridia	Lachnospirales	Lachnospiraceae	Lachnospiraceae_unclassified	-2.87468	0.623463	5.16045e-05
	Feces hare	QBT vs QMC	DENOVO2040	Bacteria	Firmicutes	Clostridia	Lachnospirales	Lachnospiraceae	Lachnospiraceae_unclassified	-2.61298	0.832859	0.0108691
	Feces hare	QBT vs QMC	DENOVO2031	Bacteria	Firmicutes	Clostridia	Lachnospirales	Lachnospiraceae	Lachnospiraceae_unclassified	-2.51363	0.595192	0.000258213
	Feces hare	QBT vs QMC	DENOVO765	Bacteria	Firmicutes	Clostridia	Lachnospirales	Lachnospiraceae	Lachnospiraceae_unclassified	-2.09914	0.437627	2.24732e-05
	Feces hare	QBT vs QMC	DENOVO25006	Bacteria	Firmicutes	Clostridia	Lachnospirales	Lachnospiraceae	Lachnospiraceae_unclassified	-1.97889	0.551292	0.00267976
	Feces hare	QBT vs QMC	DENOVO16891	Bacteria	Firmicutes	Clostridia	Lachnospirales	Lachnospiraceae	Lachnospiraceae_unclassified	-1.97541	0.690773	0.0234783
	Feces hare	QBT vs QMC	DENOVO1044	Bacteria	Firmicutes	Clostridia	Lachnospirales	Lachnospiraceae	Lachnospiraceae_unclassified	-1.91311	0.520134	0.0019687
	Feces hare	QBT vs QMC	DENOVO1573	Bacteria	Firmicutes	Clostridia	Lachnospirales	Lachnospiraceae	Lachnospiraceae_unclassified	-1.75483	0.603944	0.0204614
	Feces hare	QBT vs QMC	DENOVO210	Bacteria	Firmicutes	Clostridia	Lachnospirales	Lachnospiraceae	Lachnospiraceae_unclassified	-1.73521	0.304647	2.40397e-07
	Feces hare	QBT vs QMC	DENOVO727	Bacteria	Firmicutes	Clostridia	Lachnospirales	Lachnospiraceae	Lachnospiraceae_unclassified	-1.7297	0.519315	0.00632553
	Feces hare	QBT vs QMC	DENOVO987	Bacteria	Firmicutes	Clostridia	Lachnospirales	Lachnospiraceae	Lachnospiraceae_unclassified	-1.57043	0.488349	0.0086829
	Feces hare	QBT vs QMC	DENOVO246	Bacteria	Firmicutes	Clostridia	Lachnospirales	Lachnospiraceae	Lachnospiraceae_unclassified	-1.328	0.306855	0.000171016
	Feces hare	QBT vs QMC	DENOVO214	Bacteria	Firmicutes	Clostridia	Lachnospirales	Lachnospiraceae	Lachnospiraceae_unclassified	-1.01995	0.270119	0.00142627
	Feces hare	QBT vs QMC	DENOVO148	Bacteria	Firmicutes	Clostridia	Lachnospirales	Lachnospiraceae	Lachnospiraceae_unclassified	-0.666936	0.196901	0.00524212
	Feces hare	QBT vs QMC	DENOVO755	Bacteria	Firmicutes	Clostridia	Lachnospirales	Lachnospiraceae	Lachnospiraceae_unclassified	0.889854	0.346969	0.0491305
	Feces hare	QBT vs QMC	DENOVO118	Bacteria	Firmicutes	Clostridia	Lachnospirales	Lachnospiraceae	Lachnospiraceae_unclassified	1.31138	0.140373	3.98714e-19
	Feces hare	QBT vs QMC	DENOVO1136	Bacteria	Firmicutes	Clostridia	Lachnospirales	Lachnospiraceae	Lachnospiraceae_unclassified	1.37715	0.441821	0.0114279
	Feces hare	QBT vs QMC	DENOVO1900	Bacteria	Firmicutes	Clostridia	Lachnospirales	Lachnospiraceae	Lachnospiraceae_unclassified	1.421	0.504484	0.0264453
	Feces hare	QBT vs QMC	DENOVO452	Bacteria	Firmicutes	Clostridia	Lachnospirales	Lachnospiraceae	Lachnospiraceae_unclassified	1.51279	0.273479	5.95306e-07
	Feces hare	QBT vs QMC	DENOVO1248	Bacteria	Firmicutes	Clostridia	Lachnospirales	Lachnospiraceae	Lachnospiraceae_unclassified	1.80676	0.495983	0.00219505
	Feces hare	QBT vs QMC	DENOVO596	Bacteria	Firmicutes	Clostridia	Lachnospirales	Lachnospiraceae	Lachnospiraceae_unclassified	1.96555	0.269581	8.83376e-12
	Feces hare	QBT vs QMC	DENOVO1282	Bacteria	Firmicutes	Clostridia	Lachnospirales	Lachnospiraceae	Lachnospiraceae_unclassified	2.05403	0.469139	0.000139311
	Feces hare	QBT vs QMC	DENOVO3477	Bacteria	Firmicutes	Clostridia	Lachnospirales	Lachnospiraceae	Lachnospiraceae_unclassified	2.17017	0.564173	0.00111569
	Feces hare	QBT vs QMC	DENOVO2297	Bacteria	Firmicutes	Clostridia	Lachnospirales	Lachnospiraceae	Lachnospiraceae_unclassified	2.19164	0.398377	6.87438e-07
	Feces hare	QBT vs QMC	DENOVO2661	Bacteria	Firmicutes	Clostridia	Lachnospirales	Lachnospiraceae	Lachnospiraceae_unclassified	2.31448	0.695488	0.0063569
	Feces hare	QBT vs QMC	DENOVO4697	Bacteria	Firmicutes	Clostridia	Lachnospirales	Lachnospiraceae	Lachnospiraceae_unclassified	3.07771	1.03055	0.016505
	Feces hare	QBT vs QMC	DENOVO3995	Bacteria	Firmicutes	Clostridia	Lachnospirales	Lachnospiraceae	Lachnospiraceae_unclassified	3.31749	1.07807	0.012657
	Feces hare	QBT vs QMC	DENOVO197	Bacteria	Firmicutes	Clostridia	Lachnospirales	Lachnospiraceae	Tyzzerella	2.31761	0.680485	0.00500671
	Feces hare	QBT vs QMC	DENOVO4133	Bacteria	Firmicutes	Clostridia	Lachnospirales	Lachnospiraceae	uncultured	-3.55181	1.33189	0.0385529
	Feces hare	QBT vs QMC	DENOVO611	Bacteria	Firmicutes	Clostridia	Lachnospirales	Lachnospiraceae	uncultured	0.978616	0.243811	0.000584874
	Feces hare	QBT vs QMC	DENOVO15806	Bacteria	Firmicutes	Clostridia	Monoglobales	Monoglobaceae	Monoglobus	-3.64053	1.17437	0.0119931
	Feces hare	QBT vs QMC	DENOVO1000	Bacteria	Firmicutes	Clostridia	Monoglobales	Monoglobaceae	Monoglobus	-2.40733	0.814501	0.0178644
	Feces hare	QBT vs QMC	DENOVO153	Bacteria	Firmicutes	Clostridia	Monoglobales	Monoglobaceae	Monoglobus	-0.657232	0.140001	3.61069e-05
	Feces hare	QBT vs QMC	DENOVO52	Bacteria	Firmicutes	Clostridia	Monoglobales	Monoglobaceae	Monoglobus	1.97494	0.105506	9.40344e-76
	Feces hare	QBT vs QMC	DENOVO287	Bacteria	Firmicutes	Clostridia	Monoglobales	Monoglobaceae	Monoglobus	2.30488	0.27782	3.62793e-15
	Feces hare	QBT vs QMC	DENOVO23825	Bacteria	Firmicutes	Clostridia	Monoglobales	Monoglobaceae	Monoglobus	2.6442	0.886253	0.0165909
	Feces hare	QBT vs QMC	DENOVO658	Bacteria	Firmicutes	Clostridia	Oscillospirales	Oscillospiraceae	Colidextribacter	-5.41324	1.28474	0.000265391
	Feces hare	QBT vs QMC	DENOVO23664	Bacteria	Firmicutes	Clostridia	Oscillospirales	Oscillospiraceae	Colidextribacter	-4.30392	1.39624	0.0125484
	Feces hare	QBT vs QMC	DENOVO1073	Bacteria	Firmicutes	Clostridia	Oscillospirales	Oscillospiraceae	Colidextribacter	-4.28069	1.08613	0.000782248
	Feces hare	QBT vs QMC	DENOVO1188	Bacteria	Firmicutes	Clostridia	Oscillospirales	Oscillospiraceae	Colidextribacter	-4.11858	0.925523	0.000104511
	Feces hare	QBT vs QMC	DENOVO88	Bacteria	Firmicutes	Clostridia	Oscillospirales	Oscillospiraceae	Colidextribacter	-3.09254	0.241841	1.62567e-35
	Feces hare	QBT vs QMC	DENOVO1312	Bacteria	Firmicutes	Clostridia	Oscillospirales	Oscillospiraceae	Oscillibacter	-5.23746	1.24469	0.000270029
	Feces hare	QBT vs QMC	DENOVO3381	Bacteria	Firmicutes	Clostridia	Oscillospirales	Oscillospiraceae	Oscillospiraceae_unclassified	-5.45474	1.26807	0.000186232
	Feces hare	QBT vs QMC	DENOVO603	Bacteria	Firmicutes	Clostridia	Oscillospirales	Oscillospiraceae	Oscillospiraceae_unclassified	-3.81849	0.502049	8.69333e-13
	Feces hare	QBT vs QMC	DENOVO1179	Bacteria	Firmicutes	Clostridia	Oscillospirales	Oscillospiraceae	Oscillospiraceae_unclassified	-1.30263	0.47741	0.0333122
	Feces hare	QBT vs QMC	DENOVO629	Bacteria	Firmicutes	Clostridia	Oscillospirales	Oscillospiraceae	Oscillospiraceae_unclassified	1.11524	0.313905	0.00306523
	Feces hare	QBT vs QMC	DENOVO96	Bacteria	Firmicutes	Clostridia	Oscillospirales	Oscillospiraceae	uncultured	-1.89566	0.306562	1.48485e-08
	Feces hare	QBT vs QMC	DENOVO630	Bacteria	Firmicutes	Clostridia	Oscillospirales	Oscillospiraceae	V9D2013_group	-4.32113	0.591449	8.08332e-12
	Feces hare	QBT vs QMC	DENOVO1335	Bacteria	Firmicutes	Clostridia	Oscillospirales	Oscillospirales_fa	Oscillospirales_ge	-5.94931	1.26193	3.30721e-05
	Feces hare	QBT vs QMC	DENOVO15798	Bacteria	Firmicutes	Clostridia	Oscillospirales	Oscillospirales_fa	Oscillospirales_ge	-5.37419	1.28942	0.000314607
	Feces hare	QBT vs QMC	DENOVO747	Bacteria	Firmicutes	Clostridia	Oscillospirales	Oscillospirales_fa	Oscillospirales_ge	-4.78567	0.870256	6.87438e-07
	Feces hare	QBT vs QMC	DENOVO91	Bacteria	Firmicutes	Clostridia	Oscillospirales	Oscillospirales_fa	Oscillospirales_ge	-4.56046	0.284014	7.64296e-56
	Feces hare	QBT vs QMC	DENOVO75	Bacteria	Firmicutes	Clostridia	Oscillospirales	Oscillospirales_fa	Oscillospirales_ge	-4.34386	0.252077	2.93537e-64
	Feces hare	QBT vs QMC	DENOVO26719	Bacteria	Firmicutes	Clostridia	Oscillospirales	Oscillospirales_fa	Oscillospirales_ge	-4.29216	1.34914	0.00961178
	Feces hare	QBT vs QMC	DENOVO8734	Bacteria	Firmicutes	Clostridia	Oscillospirales	Oscillospirales_fa	Oscillospirales_ge	-4.28348	1.35283	0.00997964
	Feces hare	QBT vs QMC	DENOVO21467	Bacteria	Firmicutes	Clostridia	Oscillospirales	Oscillospirales_fa	Oscillospirales_ge	-4.03221	1.42338	0.0253369
	Feces hare	QBT vs QMC	DENOVO12958	Bacteria	Firmicutes	Clostridia	Oscillospirales	Oscillospirales_fa	Oscillospirales_ge	-3.73491	1.41313	0.040568
	Feces hare	QBT vs QMC	DENOVO2778	Bacteria	Firmicutes	Clostridia	Oscillospirales	Oscillospirales_unclassified	Oscillospirales_unclassified	-7.83351	1.19999	1.66781e-09
	Feces hare	QBT vs QMC	DENOVO21560	Bacteria	Firmicutes	Clostridia	Oscillospirales	Oscillospirales_unclassified	Oscillospirales_unclassified	-6.57317	1.28409	4.94198e-06
	Feces hare	QBT vs QMC	DENOVO1046	Bacteria	Firmicutes	Clostridia	Oscillospirales	Oscillospirales_unclassified	Oscillospirales_unclassified	-6.42902	1.22381	2.4616e-06
	Feces hare	QBT vs QMC	DENOVO23965	Bacteria	Firmicutes	Clostridia	Oscillospirales	Oscillospirales_unclassified	Oscillospirales_unclassified	-5.82661	1.26098	4.96788e-05
	Feces hare	QBT vs QMC	DENOVO25102	Bacteria	Firmicutes	Clostridia	Oscillospirales	Oscillospirales_unclassified	Oscillospirales_unclassified	-4.38228	1.33938	0.00759689
	Feces hare	QBT vs QMC	DENOVO27165	Bacteria	Firmicutes	Clostridia	Oscillospirales	Oscillospirales_unclassified	Oscillospirales_unclassified	-4.33652	1.28593	0.00550357
	Feces hare	QBT vs QMC	DENOVO20109	Bacteria	Firmicutes	Clostridia	Oscillospirales	Oscillospirales_unclassified	Oscillospirales_unclassified	-3.7613	0.822483	6.06767e-05
	Feces hare	QBT vs QMC	DENOVO12622	Bacteria	Firmicutes	Clostridia	Oscillospirales	Oscillospirales_unclassified	Oscillospirales_unclassified	-3.63054	1.33757	0.0345123
	Feces hare	QBT vs QMC	DENOVO406	Bacteria	Firmicutes	Clostridia	Oscillospirales	Ruminococcaceae	CAG-352	-4.82908	1.37509	0.00353674
	Feces hare	QBT vs QMC	DENOVO2372	Bacteria	Firmicutes	Clostridia	Oscillospirales	Ruminococcaceae	Incertae_Sedis	-4.86451	1.3311	0.00212314
	Feces hare	QBT vs QMC	DENOVO5510	Bacteria	Firmicutes	Clostridia	Oscillospirales	Ruminococcaceae	Ruminococcaceae_unclassified	-5.43976	1.32431	0.000406096
	Feces hare	QBT vs QMC	DENOVO19667	Bacteria	Firmicutes	Clostridia	Oscillospirales	Ruminococcaceae	Ruminococcaceae_unclassified	-5.35571	1.3197	0.000491075
	Feces hare	QBT vs QMC	DENOVO25919	Bacteria	Firmicutes	Clostridia	Oscillospirales	Ruminococcaceae	Ruminococcaceae_unclassified	-5.13944	1.3156	0.000890758
	Feces hare	QBT vs QMC	DENOVO5865	Bacteria	Firmicutes	Clostridia	Oscillospirales	Ruminococcaceae	Ruminococcaceae_unclassified	-5.10755	1.38859	0.0019687
	Feces hare	QBT vs QMC	DENOVO10863	Bacteria	Firmicutes	Clostridia	Oscillospirales	Ruminococcaceae	Ruminococcaceae_unclassified	-4.66303	1.26093	0.00186925
	Feces hare	QBT vs QMC	DENOVO5866	Bacteria	Firmicutes	Clostridia	Oscillospirales	Ruminococcaceae	Ruminococcaceae_unclassified	-4.60306	1.40802	0.00762945
	Feces hare	QBT vs QMC	DENOVO2402	Bacteria	Firmicutes	Clostridia	Oscillospirales	Ruminococcaceae	Ruminococcaceae_unclassified	-4.45038	1.40769	0.0100983
	Feces hare	QBT vs QMC	DENOVO23893	Bacteria	Firmicutes	Clostridia	Oscillospirales	Ruminococcaceae	Ruminococcaceae_unclassified	-3.31417	0.869162	0.00125292
	Feces hare	QBT vs QMC	DENOVO878	Bacteria	Firmicutes	Clostridia	Oscillospirales	Ruminococcaceae	Ruminococcaceae_unclassified	-2.48515	0.506836	1.35475e-05
	Feces hare	QBT vs QMC	DENOVO99	Bacteria	Firmicutes	Clostridia	Oscillospirales	Ruminococcaceae	Ruminococcaceae_unclassified	-1.84261	0.193885	9.44552e-20
	Feces hare	QBT vs QMC	DENOVO26805	Bacteria	Firmicutes	Clostridia	Oscillospirales	Ruminococcaceae	Ruminococcus	-5.83998	1.23686	3.2257e-05
	Feces hare	QBT vs QMC	DENOVO9263	Bacteria	Firmicutes	Clostridia	Oscillospirales	Ruminococcaceae	Ruminococcus	-5.75641	1.24355	4.81954e-05
	Feces hare	QBT vs QMC	DENOVO12	Bacteria	Firmicutes	Clostridia	Oscillospirales	Ruminococcaceae	Ruminococcus	-3.69245	0.32487	4.17367e-28
	Feces hare	QBT vs QMC	DENOVO19	Bacteria	Firmicutes	Clostridia	Oscillospirales	Ruminococcaceae	Ruminococcus	-3.56012	0.502762	3.94208e-11
	Feces hare	QBT vs QMC	DENOVO383	Bacteria	Firmicutes	Clostridia	Oscillospirales	UCG-010	UCG-010_ge	-4.30194	0.516938	2.99683e-15
	Feces hare	QBT vs QMC	DENOVO369	Bacteria	Firmicutes	Clostridia	Oscillospirales	UCG-010	UCG-010_ge	-4.01771	0.426474	2.01635e-19
	Feces hare	QBT vs QMC	DENOVO1018	Bacteria	Firmicutes	Clostridia	Oscillospirales	UCG-010	UCG-010_ge	-3.84	0.703742	8.5656e-07
	Feces hare	QBT vs QMC	DENOVO2134	Bacteria	Firmicutes	Clostridia	Oscillospirales	UCG-010	UCG-010_ge	-3.68816	1.00306	0.0019687
	Feces hare	QBT vs QMC	DENOVO2921	Bacteria	Firmicutes	Clostridia	Peptostreptococcales-Tissierellales	Anaerovoracaceae	Family_XIII_AD3011_group	2.14947	0.562997	0.00124543
	Feces hare	QBT vs QMC	DENOVO1195	Bacteria	Firmicutes	Clostridia	Peptostreptococcales-Tissierellales	Anaerovoracaceae	Family_XIII_UCG-001	-3.0173	0.625644	1.99295e-05
	Feces hare	QBT vs QMC	DENOVO25921	Bacteria	Firmicutes	Firmicutes_unclassified	Firmicutes_unclassified	Firmicutes_unclassified	Firmicutes_unclassified	-6.97698	1.21175	1.71875e-07
	Feces hare	QBT vs QMC	DENOVO26661	Bacteria	Firmicutes	Firmicutes_unclassified	Firmicutes_unclassified	Firmicutes_unclassified	Firmicutes_unclassified	-5.67556	1.30566	0.000159437
	Feces hare	QBT vs QMC	DENOVO1200	Bacteria	Firmicutes	Firmicutes_unclassified	Firmicutes_unclassified	Firmicutes_unclassified	Firmicutes_unclassified	-3.22703	0.634413	5.72525e-06
	Feces hare	QBT vs QMC	DENOVO3898	Bacteria	Firmicutes	Firmicutes_unclassified	Firmicutes_unclassified	Firmicutes_unclassified	Firmicutes_unclassified	2.36372	0.753778	0.0108691
	Feces hare	QBT vs QMC	DENOVO4936	Bacteria	Proteobacteria	Alphaproteobacteria	Sphingomonadales	Sphingomonadaceae	Novosphingobium	3.53035	1.23251	0.0232315
	Feces hare	QBT vs QMC	DENOVO273	Bacteria	Proteobacteria	Alphaproteobacteria	Sphingomonadales	Sphingomonadaceae	Sphingomonas	1.67343	0.212742	1.17807e-13
	Feces hare	QBT vs QMC	DENOVO638	Bacteria	Proteobacteria	Alphaproteobacteria	Sphingomonadales	Sphingomonadaceae	Sphingomonas	2.74797	0.785554	0.00368011
	Feces hare	QBT vs QMC	DENOVO13860	Bacteria	Proteobacteria	Gammaproteobacteria	Burkholderiales	Burkholderiales_unclassified	Burkholderiales_unclassified	-4.52451	1.38655	0.00771287
	Feces hare	QBT vs QMC	DENOVO228	Bacteria	Proteobacteria	Gammaproteobacteria	Burkholderiales	Oxalobacteraceae	Duganella	-3.07663	1.15068	0.0379537
	Feces hare	QBT vs QMC	DENOVO12337	Bacteria	Proteobacteria	Gammaproteobacteria	Burkholderiales	Oxalobacteraceae	Oxalobacteraceae_unclassified	-4.02112	1.34172	0.0160154
	Feces hare	QBT vs QMC	DENOVO861	Bacteria	Proteobacteria	Gammaproteobacteria	Burkholderiales	Oxalobacteraceae	Oxalobacteraceae_unclassified	-1.99192	0.473992	0.000274405
	Feces hare	QBT vs QMC	DENOVO117	Bacteria	Proteobacteria	Gammaproteobacteria	Burkholderiales	Oxalobacteraceae	Oxalobacteraceae_unclassified	-0.653143	0.209421	0.0114105
	Feces hare	QBT vs QMC	DENOVO222	Bacteria	Proteobacteria	Gammaproteobacteria	Burkholderiales	Oxalobacteraceae	Oxalobacteraceae_unclassified	-0.614301	0.199009	0.0124813
	Feces hare	QBT vs QMC	DENOVO17465	Bacteria	Proteobacteria	Gammaproteobacteria	Enterobacterales	Enterobacterales_unclassified	Enterobacterales_unclassified	-2.54457	0.548096	4.60289e-05
	Feces hare	QBT vs QMC	DENOVO8	Bacteria	Proteobacteria	Gammaproteobacteria	Enterobacterales	Enterobacterales_unclassified	Enterobacterales_unclassified	1.25457	0.106697	4.55424e-30
	Feces hare	QBT vs QMC	DENOVO26015	Bacteria	Proteobacteria	Gammaproteobacteria	Enterobacterales	Enterobacterales_unclassified	Enterobacterales_unclassified	1.60646	0.600131	0.0377464
	Feces hare	QBT vs QMC	DENOVO25	Bacteria	Proteobacteria	Gammaproteobacteria	Enterobacterales	Enterobacterales_unclassified	Enterobacterales_unclassified	1.63436	0.0943247	6.6358e-65
	Feces hare	QBT vs QMC	DENOVO203	Bacteria	Proteobacteria	Gammaproteobacteria	Enterobacterales	Enterobacteriaceae	Enterobacteriaceae_unclassified	0.897484	0.166005	1.11404e-06
	Feces hare	QBT vs QMC	DENOVO39	Bacteria	Proteobacteria	Gammaproteobacteria	Enterobacterales	Enterobacteriaceae	Enterobacteriaceae_unclassified	2.01869	0.215717	3.53999e-19
	Feces hare	QBT vs QMC	DENOVO3	Bacteria	Proteobacteria	Gammaproteobacteria	Enterobacterales	Enterobacteriaceae	Escherichia-Shigella	1.5455	0.149679	3.04368e-23
	Feces hare	QBT vs QMC	DENOVO35	Bacteria	Proteobacteria	Gammaproteobacteria	Pseudomonadales	Moraxellaceae	Acinetobacter	0.720912	0.124377	1.38855e-07
	Feces hare	QBT vs QMC	DENOVO14	Bacteria	Proteobacteria	Gammaproteobacteria	Pseudomonadales	Moraxellaceae	Acinetobacter	0.825573	0.0965221	4.37139e-16
	Feces hare	QBT vs QMC	DENOVO30	Bacteria	Proteobacteria	Gammaproteobacteria	Pseudomonadales	Pseudomonadaceae	Pseudomonas	0.920913	0.210224	0.000139021
	Feces hare	QBT vs QMC	DENOVO10	Bacteria	Proteobacteria	Gammaproteobacteria	Pseudomonadales	Pseudomonadaceae	Pseudomonas	1.0844	0.149818	1.28054e-11
	Feces hare	QBT vs QMC	DENOVO23	Bacteria	Proteobacteria	Gammaproteobacteria	Pseudomonadales	Pseudomonadaceae	Pseudomonas	1.18027	0.391863	0.0153813
	Feces hare	QBT vs QMC	DENOVO142	Bacteria	Proteobacteria	Gammaproteobacteria	Pseudomonadales	Pseudomonadaceae	Pseudomonas	1.29284	0.154011	1.66383e-15
	Feces hare	QBT vs QMC	DENOVO390	Bacteria	Spirochaetota	Spirochaetia	Spirochaetales	Spirochaetaceae	Sphaerochaeta	-6.42464	1.21296	1.99178e-06
	Feces hare	QBT vs QMC	DENOVO240	Bacteria	Synergistota	Synergistia	Synergistales	Synergistaceae	Pyramidobacter	-1.99968	0.272594	6.62001e-12
	Feces hare	QBT vs QMC	DENOVO5536	Bacteria	Verrucomicrobiota	Lentisphaeria	Victivallales	Victivallaceae	Victivallaceae_ge	-4.95573	1.40806	0.00345561
	Feces hare	QBT vs QMC	DENOVO48	Bacteria	Verrucomicrobiota	Lentisphaeria	Victivallales	Victivallaceae	Victivallaceae_unclassified	-8.93333	0.839139	1.11985e-24
	Feces hare	QBT vs QMC	DENOVO17578	Bacteria	Verrucomicrobiota	Lentisphaeria	Victivallales	Victivallaceae	Victivallaceae_unclassified	-4.51685	1.3223	0.00487988
	Feces hare	QBT vs QMC	DENOVO18585	Bacteria	Verrucomicrobiota	Lentisphaeria	Victivallales	Victivallaceae	Victivallis	-5.55155	1.26214	0.000129166
	Feces hare	QBT vs QPS	DENOVO135	Bacteria	Actinobacteriota	Actinobacteria	Micrococcales	Microbacteriaceae	Curtobacterium	1.04291	0.401641	0.0398718
	Feces hare	QBT vs QPS	DENOVO132	Bacteria	Actinobacteriota	Actinobacteria	Micrococcales	Micrococcaceae	Arthrobacter	1.09776	0.228698	1.68453e-05
	Feces hare	QBT vs QPS	DENOVO21282	Bacteria	Actinobacteriota	Actinobacteria	Micrococcales	Micrococcaceae	Micrococcaceae_unclassified	-4.17552	1.34616	0.0101507
	Feces hare	QBT vs QPS	DENOVO11229	Bacteria	Actinobacteriota	Actinobacteria	Micrococcales	Micrococcaceae	Micrococcaceae_unclassified	-3.82817	1.43358	0.0333447
	Feces hare	QBT vs QPS	DENOVO1022	Bacteria	Actinobacteriota	Actinobacteria	Micrococcales	Micrococcaceae	Micrococcaceae_unclassified	-2.19965	0.39211	2.85103e-07
	Feces hare	QBT vs QPS	DENOVO40	Bacteria	Actinobacteriota	Actinobacteria	Micrococcales	Micrococcaceae	Micrococcaceae_unclassified	1.06346	0.136561	1.96551e-13
	Feces hare	QBT vs QPS	DENOVO7989	Bacteria	Actinobacteriota	Actinobacteria	Micrococcales	Micrococcaceae	Rothia	5.85597	1.50221	0.000714488
	Feces hare	QBT vs QPS	DENOVO466	Bacteria	Actinobacteriota	Coriobacteriia	Coriobacteriales	Atopobiaceae	Atopobiaceae_unclassified	-1.24901	0.378557	0.00547707
	Feces hare	QBT vs QPS	DENOVO5856	Bacteria	Actinobacteriota	Coriobacteriia	Coriobacteriales	Atopobiaceae	Coriobacteriaceae_UCG-002	-3.80059	1.48085	0.0428366
	Feces hare	QBT vs QPS	DENOVO212	Bacteria	Actinobacteriota	Coriobacteriia	Coriobacteriales	Coriobacteriales_unclassified	Coriobacteriales_unclassified	1.10414	0.207313	1.34326e-06
	Feces hare	QBT vs QPS	DENOVO1906	Bacteria	Actinobacteriota	Coriobacteriia	Coriobacteriales	Coriobacteriales_unclassified	Coriobacteriales_unclassified	1.3228	0.490128	0.0311236
	Feces hare	QBT vs QPS	DENOVO952	Bacteria	Actinobacteriota	Coriobacteriia	Coriobacteriales	Coriobacteriales_unclassified	Coriobacteriales_unclassified	2.94032	0.431024	1.99243e-10
	Feces hare	QBT vs QPS	DENOVO2082	Bacteria	Actinobacteriota	Coriobacteriia	Coriobacteriales	Eggerthellaceae	Eggerthellaceae_unclassified	1.45374	0.543066	0.0328056
	Feces hare	QBT vs QPS	DENOVO312	Bacteria	Actinobacteriota	Coriobacteriia	Coriobacteriales	Eggerthellaceae	Eggerthellaceae_unclassified	1.62284	0.170681	9.37191e-20
	Feces hare	QBT vs QPS	DENOVO1954	Bacteria	Actinobacteriota	Coriobacteriia	Coriobacteriales	Eggerthellaceae	Eggerthellaceae_unclassified	2.34704	0.653023	0.00213468
	Feces hare	QBT vs QPS	DENOVO2940	Bacteria	Actinobacteriota	Coriobacteriia	Coriobacteriales	Eggerthellaceae	Eggerthellaceae_unclassified	3.75183	0.590818	3.92492e-09
	Feces hare	QBT vs QPS	DENOVO4705	Bacteria	Bacteria_unclassified	Bacteria_unclassified	Bacteria_unclassified	Bacteria_unclassified	Bacteria_unclassified	-8.10985	1.20068	2.98166e-10
	Feces hare	QBT vs QPS	DENOVO5	Bacteria	Bacteria_unclassified	Bacteria_unclassified	Bacteria_unclassified	Bacteria_unclassified	Bacteria_unclassified	-8.08878	0.210547	0
	Feces hare	QBT vs QPS	DENOVO2081	Bacteria	Bacteria_unclassified	Bacteria_unclassified	Bacteria_unclassified	Bacteria_unclassified	Bacteria_unclassified	-6.974	1.20225	1.02485e-07
	Feces hare	QBT vs QPS	DENOVO14991	Bacteria	Bacteria_unclassified	Bacteria_unclassified	Bacteria_unclassified	Bacteria_unclassified	Bacteria_unclassified	-6.16759	1.24568	8.59017e-06
	Feces hare	QBT vs QPS	DENOVO6829	Bacteria	Bacteria_unclassified	Bacteria_unclassified	Bacteria_unclassified	Bacteria_unclassified	Bacteria_unclassified	-5.3992	1.31046	0.000317803
	Feces hare	QBT vs QPS	DENOVO24982	Bacteria	Bacteria_unclassified	Bacteria_unclassified	Bacteria_unclassified	Bacteria_unclassified	Bacteria_unclassified	-5.26177	1.31822	0.000515551
	Feces hare	QBT vs QPS	DENOVO6456	Bacteria	Bacteria_unclassified	Bacteria_unclassified	Bacteria_unclassified	Bacteria_unclassified	Bacteria_unclassified	-5.0911	1.43875	0.00253985
	Feces hare	QBT vs QPS	DENOVO5011	Bacteria	Bacteria_unclassified	Bacteria_unclassified	Bacteria_unclassified	Bacteria_unclassified	Bacteria_unclassified	-4.95727	1.34741	0.00160502
	Feces hare	QBT vs QPS	DENOVO12887	Bacteria	Bacteria_unclassified	Bacteria_unclassified	Bacteria_unclassified	Bacteria_unclassified	Bacteria_unclassified	-4.84292	1.36388	0.00243569
	Feces hare	QBT vs QPS	DENOVO4718	Bacteria	Bacteria_unclassified	Bacteria_unclassified	Bacteria_unclassified	Bacteria_unclassified	Bacteria_unclassified	-4.80598	1.36988	0.0027947
	Feces hare	QBT vs QPS	DENOVO2841	Bacteria	Bacteria_unclassified	Bacteria_unclassified	Bacteria_unclassified	Bacteria_unclassified	Bacteria_unclassified	-4.6443	1.37425	0.00426523
	Feces hare	QBT vs QPS	DENOVO3908	Bacteria	Bacteria_unclassified	Bacteria_unclassified	Bacteria_unclassified	Bacteria_unclassified	Bacteria_unclassified	-4.61553	1.33753	0.00338651
	Feces hare	QBT vs QPS	DENOVO4692	Bacteria	Bacteria_unclassified	Bacteria_unclassified	Bacteria_unclassified	Bacteria_unclassified	Bacteria_unclassified	-4.59887	1.35126	0.00394372
	Feces hare	QBT vs QPS	DENOVO12913	Bacteria	Bacteria_unclassified	Bacteria_unclassified	Bacteria_unclassified	Bacteria_unclassified	Bacteria_unclassified	-4.21455	1.33864	0.00876673
	Feces hare	QBT vs QPS	DENOVO20668	Bacteria	Bacteria_unclassified	Bacteria_unclassified	Bacteria_unclassified	Bacteria_unclassified	Bacteria_unclassified	-4.17706	1.45343	0.0196303
	Feces hare	QBT vs QPS	DENOVO4833	Bacteria	Bacteria_unclassified	Bacteria_unclassified	Bacteria_unclassified	Bacteria_unclassified	Bacteria_unclassified	-3.94265	1.42641	0.0264152
	Feces hare	QBT vs QPS	DENOVO3323	Bacteria	Bacteria_unclassified	Bacteria_unclassified	Bacteria_unclassified	Bacteria_unclassified	Bacteria_unclassified	-3.8691	1.41245	0.0280081
	Feces hare	QBT vs QPS	DENOVO22755	Bacteria	Bacteria_unclassified	Bacteria_unclassified	Bacteria_unclassified	Bacteria_unclassified	Bacteria_unclassified	-3.84743	1.44511	0.0340342
	Feces hare	QBT vs QPS	DENOVO5334	Bacteria	Bacteria_unclassified	Bacteria_unclassified	Bacteria_unclassified	Bacteria_unclassified	Bacteria_unclassified	-3.72912	1.42037	0.0372321
	Feces hare	QBT vs QPS	DENOVO333	Bacteria	Bacteria_unclassified	Bacteria_unclassified	Bacteria_unclassified	Bacteria_unclassified	Bacteria_unclassified	-2.01534	0.352265	1.58877e-07
	Feces hare	QBT vs QPS	DENOVO387	Bacteria	Bacteria_unclassified	Bacteria_unclassified	Bacteria_unclassified	Bacteria_unclassified	Bacteria_unclassified	-1.85172	0.252206	5.35995e-12
	Feces hare	QBT vs QPS	DENOVO524	Bacteria	Bacteria_unclassified	Bacteria_unclassified	Bacteria_unclassified	Bacteria_unclassified	Bacteria_unclassified	-1.7501	0.508604	0.00348004
	Feces hare	QBT vs QPS	DENOVO9353	Bacteria	Bacteroidota	Bacteroidia	Bacteroidales	Bacteroidaceae	Bacteroides	-6.32749	1.2361	3.77426e-06
	Feces hare	QBT vs QPS	DENOVO764	Bacteria	Bacteroidota	Bacteroidia	Bacteroidales	Bacteroidaceae	Bacteroides	-5.83478	1.04339	3.12353e-07
	Feces hare	QBT vs QPS	DENOVO73	Bacteria	Bacteroidota	Bacteroidia	Bacteroidales	Bacteroidaceae	Bacteroides	-5.16436	0.327616	8.33125e-54
	Feces hare	QBT vs QPS	DENOVO2304	Bacteria	Bacteroidota	Bacteroidia	Bacteroidales	Bacteroidaceae	Bacteroides	-4.83927	1.34968	0.00217487
	Feces hare	QBT vs QPS	DENOVO6144	Bacteria	Bacteroidota	Bacteroidia	Bacteroidales	Bacteroidaceae	Bacteroides	-4.77785	1.37542	0.00316635
	Feces hare	QBT vs QPS	DENOVO1307	Bacteria	Bacteroidota	Bacteroidia	Bacteroidales	Bacteroidaceae	Bacteroides	-4.77445	1.24859	0.000929163
	Feces hare	QBT vs QPS	DENOVO12073	Bacteria	Bacteroidota	Bacteroidia	Bacteroidales	Bacteroidaceae	Bacteroides	-4.74771	1.33635	0.00242958
	Feces hare	QBT vs QPS	DENOVO38	Bacteria	Bacteroidota	Bacteroidia	Bacteroidales	Bacteroidaceae	Bacteroides	-4.64095	0.224138	1.03722e-92
	Feces hare	QBT vs QPS	DENOVO457	Bacteria	Bacteroidota	Bacteroidia	Bacteroidales	Bacteroidaceae	Bacteroides	-4.6058	1.37523	0.00470096
	Feces hare	QBT vs QPS	DENOVO26899	Bacteria	Bacteroidota	Bacteroidia	Bacteroidales	Bacteroidaceae	Bacteroides	-4.58555	1.61895	0.0218223
	Feces hare	QBT vs QPS	DENOVO4726	Bacteria	Bacteroidota	Bacteroidia	Bacteroidales	Bacteroidaceae	Bacteroides	-4.5292	1.42331	0.00793158
	Feces hare	QBT vs QPS	DENOVO230	Bacteria	Bacteroidota	Bacteroidia	Bacteroidales	Bacteroidaceae	Bacteroides	-4.51671	0.504532	1.42575e-17
	Feces hare	QBT vs QPS	DENOVO1394	Bacteria	Bacteroidota	Bacteroidia	Bacteroidales	Bacteroidaceae	Bacteroides	-4.37804	1.60299	0.0285159
	Feces hare	QBT vs QPS	DENOVO408	Bacteria	Bacteroidota	Bacteroidia	Bacteroidales	Bacteroidaceae	Bacteroides	-4.2859	1.30775	0.00585076
	Feces hare	QBT vs QPS	DENOVO20104	Bacteria	Bacteroidota	Bacteroidia	Bacteroidales	Bacteroidaceae	Bacteroides	-4.24523	1.5375	0.02656
	Feces hare	QBT vs QPS	DENOVO62	Bacteria	Bacteroidota	Bacteroidia	Bacteroidales	Bacteroidaceae	Bacteroides	-4.24275	0.220452	4.14439e-80
	Feces hare	QBT vs QPS	DENOVO12149	Bacteria	Bacteroidota	Bacteroidia	Bacteroidales	Bacteroidaceae	Bacteroides	-4.17108	1.45618	0.0201591
	Feces hare	QBT vs QPS	DENOVO194	Bacteria	Bacteroidota	Bacteroidia	Bacteroidales	Bacteroidaceae	Bacteroides	-3.64054	0.556706	1.1919e-09
	Feces hare	QBT vs QPS	DENOVO6833	Bacteria	Bacteroidota	Bacteroidia	Bacteroidales	Bacteroidaceae	Bacteroides	-3.59741	1.36372	0.0361189
	Feces hare	QBT vs QPS	DENOVO28	Bacteria	Bacteroidota	Bacteroidia	Bacteroidales	Bacteroidales_unclassified	Bacteroidales_unclassified	-5.56323	0.23211	4.05078e-124
	Feces hare	QBT vs QPS	DENOVO476	Bacteria	Bacteroidota	Bacteroidia	Bacteroidales	Bacteroidales_unclassified	Bacteroidales_unclassified	-4.68964	1.09638	0.000169191
	Feces hare	QBT vs QPS	DENOVO2617	Bacteria	Bacteroidota	Bacteroidia	Bacteroidales	Marinifilaceae	Sanguibacteroides	-5.93291	1.25372	2.29e-05
	Feces hare	QBT vs QPS	DENOVO680	Bacteria	Bacteroidota	Bacteroidia	Bacteroidales	Marinifilaceae	Sanguibacteroides	-5.83443	1.24142	2.6451e-05
	Feces hare	QBT vs QPS	DENOVO754	Bacteria	Bacteroidota	Bacteroidia	Bacteroidales	Marinifilaceae	Sanguibacteroides	-4.65818	0.937434	7.90309e-06
	Feces hare	QBT vs QPS	DENOVO3089	Bacteria	Bacteroidota	Bacteroidia	Bacteroidales	Marinifilaceae	Sanguibacteroides	-4.39085	1.45493	0.0129757
	Feces hare	QBT vs QPS	DENOVO5736	Bacteria	Bacteroidota	Bacteroidia	Bacteroidales	Marinifilaceae	Sanguibacteroides	-3.88941	1.42782	0.0290396
	Feces hare	QBT vs QPS	DENOVO2838	Bacteria	Bacteroidota	Bacteroidia	Bacteroidales	Prevotellaceae	Paraprevotella	-6.34334	1.25855	5.51113e-06
	Feces hare	QBT vs QPS	DENOVO11949	Bacteria	Bacteroidota	Bacteroidia	Bacteroidales	Prevotellaceae	Paraprevotella	-6.09587	1.26175	1.48992e-05
	Feces hare	QBT vs QPS	DENOVO146	Bacteria	Bacteroidota	Bacteroidia	Bacteroidales	Prevotellaceae	Paraprevotella	-5.85363	1.24238	2.51544e-05
	Feces hare	QBT vs QPS	DENOVO4686	Bacteria	Bacteroidota	Bacteroidia	Bacteroidales	Prevotellaceae	Paraprevotella	-5.62327	1.2863	0.000114097
	Feces hare	QBT vs QPS	DENOVO160	Bacteria	Bacteroidota	Bacteroidia	Bacteroidales	Prevotellaceae	Paraprevotella	-5.40636	0.390562	1.58946e-41
	Feces hare	QBT vs QPS	DENOVO6632	Bacteria	Bacteroidota	Bacteroidia	Bacteroidales	Prevotellaceae	Paraprevotella	-5.19269	1.32504	0.000671373
	Feces hare	QBT vs QPS	DENOVO6716	Bacteria	Bacteroidota	Bacteroidia	Bacteroidales	Prevotellaceae	Paraprevotella	-5.15421	1.31166	0.000649611
	Feces hare	QBT vs QPS	DENOVO11737	Bacteria	Bacteroidota	Bacteroidia	Bacteroidales	Prevotellaceae	Paraprevotella	-5.15272	1.31564	0.000674325
	Feces hare	QBT vs QPS	DENOVO21	Bacteria	Bacteroidota	Bacteroidia	Bacteroidales	Prevotellaceae	Paraprevotella	-5.06642	0.374564	1.13882e-39
	Feces hare	QBT vs QPS	DENOVO26562	Bacteria	Bacteroidota	Bacteroidia	Bacteroidales	Prevotellaceae	Paraprevotella	-4.98264	1.36645	0.00178735
	Feces hare	QBT vs QPS	DENOVO217	Bacteria	Bacteroidota	Bacteroidia	Bacteroidales	Prevotellaceae	Paraprevotella	-3.96533	0.343434	5.4918e-29
	Feces hare	QBT vs QPS	DENOVO6783	Bacteria	Bacteroidota	Bacteroidia	Bacteroidales	Prevotellaceae	Paraprevotella	-3.92773	1.53887	0.0441058
	Feces hare	QBT vs QPS	DENOVO1457	Bacteria	Bacteroidota	Bacteroidia	Bacteroidales	Rikenellaceae	Alistipes	-6.40516	1.24064	3.07177e-06
	Feces hare	QBT vs QPS	DENOVO461	Bacteria	Bacteroidota	Bacteroidia	Bacteroidales	Rikenellaceae	Alistipes	-6.11432	1.04067	6.95201e-08
	Feces hare	QBT vs QPS	DENOVO2612	Bacteria	Bacteroidota	Bacteroidia	Bacteroidales	Rikenellaceae	Alistipes	-5.46616	1.33627	0.000356588
	Feces hare	QBT vs QPS	DENOVO19782	Bacteria	Bacteroidota	Bacteroidia	Bacteroidales	Rikenellaceae	Alistipes	-4.12683	1.53363	0.0317424
	Feces hare	QBT vs QPS	DENOVO2326	Bacteria	Bacteroidota	Bacteroidia	Bacteroidales	Rikenellaceae	Alistipes	-3.45979	1.36695	0.046279
	Feces hare	QBT vs QPS	DENOVO2680	Bacteria	Bacteroidota	Bacteroidia	Bacteroidales	Rikenellaceae	Rikenellaceae_RC9_gut_group	-5.15652	1.34667	0.000914558
	Feces hare	QBT vs QPS	DENOVO1129	Bacteria	Bacteroidota	Bacteroidia	Bacteroidales	Tannerellaceae	Parabacteroides	-6.54292	1.23069	1.40142e-06
	Feces hare	QBT vs QPS	DENOVO4803	Bacteria	Bacteroidota	Bacteroidia	Bacteroidales	Tannerellaceae	Parabacteroides	-3.87262	1.41177	0.0277798
	Feces hare	QBT vs QPS	DENOVO3313	Bacteria	Bacteroidota	Bacteroidia	Bacteroidia_unclassified	Bacteroidia_unclassified	Bacteroidia_unclassified	-7.0313	1.23029	1.6271e-07
	Feces hare	QBT vs QPS	DENOVO813	Bacteria	Bacteroidota	Bacteroidia	Bacteroidia_unclassified	Bacteroidia_unclassified	Bacteroidia_unclassified	-6.50981	1.23201	1.6427e-06
	Feces hare	QBT vs QPS	DENOVO5101	Bacteria	Bacteroidota	Bacteroidia	Bacteroidia_unclassified	Bacteroidia_unclassified	Bacteroidia_unclassified	-6.33456	1.30527	1.34612e-05
	Feces hare	QBT vs QPS	DENOVO346	Bacteria	Bacteroidota	Bacteroidia	Bacteroidia_unclassified	Bacteroidia_unclassified	Bacteroidia_unclassified	-6.19495	0.735409	1.26248e-15
	Feces hare	QBT vs QPS	DENOVO2317	Bacteria	Bacteroidota	Bacteroidia	Bacteroidia_unclassified	Bacteroidia_unclassified	Bacteroidia_unclassified	-6.03995	1.25631	1.63722e-05
	Feces hare	QBT vs QPS	DENOVO25957	Bacteria	Bacteroidota	Bacteroidia	Bacteroidia_unclassified	Bacteroidia_unclassified	Bacteroidia_unclassified	-5.79272	1.34847	0.000157855
	Feces hare	QBT vs QPS	DENOVO25391	Bacteria	Bacteroidota	Bacteroidia	Bacteroidia_unclassified	Bacteroidia_unclassified	Bacteroidia_unclassified	-5.74039	1.29288	8.49853e-05
	Feces hare	QBT vs QPS	DENOVO42	Bacteria	Bacteroidota	Bacteroidia	Bacteroidia_unclassified	Bacteroidia_unclassified	Bacteroidia_unclassified	-5.52254	0.302512	4.20579e-72
	Feces hare	QBT vs QPS	DENOVO131	Bacteria	Bacteroidota	Bacteroidia	Bacteroidia_unclassified	Bacteroidia_unclassified	Bacteroidia_unclassified	-5.37661	0.404676	2.68593e-38
	Feces hare	QBT vs QPS	DENOVO2906	Bacteria	Bacteroidota	Bacteroidia	Bacteroidia_unclassified	Bacteroidia_unclassified	Bacteroidia_unclassified	-5.35493	1.37404	0.000714488
	Feces hare	QBT vs QPS	DENOVO7730	Bacteria	Bacteroidota	Bacteroidia	Bacteroidia_unclassified	Bacteroidia_unclassified	Bacteroidia_unclassified	-5.24428	1.32987	0.00062001
	Feces hare	QBT vs QPS	DENOVO4231	Bacteria	Bacteroidota	Bacteroidia	Bacteroidia_unclassified	Bacteroidia_unclassified	Bacteroidia_unclassified	-5.10914	1.42471	0.00217487
	Feces hare	QBT vs QPS	DENOVO8640	Bacteria	Bacteroidota	Bacteroidia	Bacteroidia_unclassified	Bacteroidia_unclassified	Bacteroidia_unclassified	-4.85733	1.43275	0.00412004
	Feces hare	QBT vs QPS	DENOVO22396	Bacteria	Bacteroidota	Bacteroidia	Bacteroidia_unclassified	Bacteroidia_unclassified	Bacteroidia_unclassified	-4.67962	1.38656	0.00431752
	Feces hare	QBT vs QPS	DENOVO10912	Bacteria	Bacteroidota	Bacteroidia	Bacteroidia_unclassified	Bacteroidia_unclassified	Bacteroidia_unclassified	-4.67854	1.41059	0.00517016
	Feces hare	QBT vs QPS	DENOVO26953	Bacteria	Bacteroidota	Bacteroidia	Bacteroidia_unclassified	Bacteroidia_unclassified	Bacteroidia_unclassified	-4.59008	1.51545	0.0125627
	Feces hare	QBT vs QPS	DENOVO19828	Bacteria	Bacteroidota	Bacteroidia	Bacteroidia_unclassified	Bacteroidia_unclassified	Bacteroidia_unclassified	-4.30978	1.69638	0.0453078
	Feces hare	QBT vs QPS	DENOVO15656	Bacteria	Bacteroidota	Bacteroidia	Bacteroidia_unclassified	Bacteroidia_unclassified	Bacteroidia_unclassified	-4.22337	1.48164	0.0209135
	Feces hare	QBT vs QPS	DENOVO15802	Bacteria	Bacteroidota	Bacteroidia	Bacteroidia_unclassified	Bacteroidia_unclassified	Bacteroidia_unclassified	-4.15633	1.46665	0.0217982
	Feces hare	QBT vs QPS	DENOVO5894	Bacteria	Bacteroidota	Bacteroidia	Bacteroidia_unclassified	Bacteroidia_unclassified	Bacteroidia_unclassified	-3.9805	1.2962	0.0110046
	Feces hare	QBT vs QPS	DENOVO23951	Bacteria	Bacteroidota	Bacteroidia	Bacteroidia_unclassified	Bacteroidia_unclassified	Bacteroidia_unclassified	-3.97334	1.55404	0.0437816
	Feces hare	QBT vs QPS	DENOVO3538	Bacteria	Bacteroidota	Bacteroidia	Bacteroidia_unclassified	Bacteroidia_unclassified	Bacteroidia_unclassified	-3.91425	1.31675	0.0147727
	Feces hare	QBT vs QPS	DENOVO1474	Bacteria	Bacteroidota	Bacteroidia	Flavobacteriales	Weeksellaceae	Chryseobacterium	1.60334	0.43915	0.00176448
	Feces hare	QBT vs QPS	DENOVO77	Bacteria	Bacteroidota	Bacteroidia	Flavobacteriales	Weeksellaceae	Chryseobacterium	1.81755	0.268163	2.57598e-10
	Feces hare	QBT vs QPS	DENOVO9483	Bacteria	Bacteroidota	Bacteroidia	Flavobacteriales	Weeksellaceae	Chryseobacterium	3.80964	1.46983	0.0402591
	Feces hare	QBT vs QPS	DENOVO17132	Bacteria	Bacteroidota	Bacteroidota_unclassified	Bacteroidota_unclassified	Bacteroidota_unclassified	Bacteroidota_unclassified	-6.09032	1.29667	2.66332e-05
	Feces hare	QBT vs QPS	DENOVO327	Bacteria	Cyanobacteria	Cyanobacteriia	Chloroplast	Chloroplast_fa	Chloroplast_ge	3.56937	0.354686	4.16363e-22
	Feces hare	QBT vs QPS	DENOVO1013	Bacteria	Cyanobacteria	Cyanobacteriia	Chloroplast	Chloroplast_fa	Chloroplast_ge	4.10137	1.01609	0.000433845
	Feces hare	QBT vs QPS	DENOVO1428	Bacteria	Cyanobacteria	Cyanobacteriia	Chloroplast	Chloroplast_fa	Chloroplast_ge	4.46459	1.33382	0.00471267
	Feces hare	QBT vs QPS	DENOVO5829	Bacteria	Cyanobacteria	Cyanobacteriia	Chloroplast	Chloroplast_fa	Chloroplast_ge	5.1892	1.50371	0.00338651
	Feces hare	QBT vs QPS	DENOVO1192	Bacteria	Cyanobacteria	Cyanobacteriia	Chloroplast	Chloroplast_fa	Chloroplast_ge	5.27298	1.49995	0.00273337
	Feces hare	QBT vs QPS	DENOVO24390	Bacteria	Cyanobacteria	Cyanobacteriia	Chloroplast	Chloroplast_fa	Chloroplast_ge	5.44385	1.93258	0.0228273
	Feces hare	QBT vs QPS	DENOVO382	Bacteria	Cyanobacteria	Cyanobacteriia	Chloroplast	Chloroplast_fa	Chloroplast_ge	5.60686	0.524238	6.29252e-25
	Feces hare	QBT vs QPS	DENOVO11034	Bacteria	Cyanobacteria	Cyanobacteriia	Chloroplast	Chloroplast_fa	Chloroplast_ge	5.6635	1.56	0.00186451
	Feces hare	QBT vs QPS	DENOVO13607	Bacteria	Cyanobacteria	Cyanobacteriia	Chloroplast	Chloroplast_fa	Chloroplast_ge	5.70748	1.42034	0.000464841
	Feces hare	QBT vs QPS	DENOVO2863	Bacteria	Cyanobacteria	Cyanobacteriia	Chloroplast	Chloroplast_fa	Chloroplast_ge	5.95009	1.46751	0.000406381
	Feces hare	QBT vs QPS	DENOVO26171	Bacteria	Cyanobacteria	Cyanobacteriia	Chloroplast	Chloroplast_fa	Chloroplast_ge	6.35377	1.49502	0.000190029
	Feces hare	QBT vs QPS	DENOVO749	Bacteria	Cyanobacteria	Cyanobacteriia	Chloroplast	Chloroplast_fa	Chloroplast_ge	6.75261	0.800782	1.20273e-15
	Feces hare	QBT vs QPS	DENOVO870	Bacteria	Cyanobacteria	Cyanobacteriia	Chloroplast	Chloroplast_fa	Chloroplast_ge	6.88633	0.804773	4.35279e-16
	Feces hare	QBT vs QPS	DENOVO87	Bacteria	Cyanobacteria	Cyanobacteriia	Chloroplast	Chloroplast_fa	Chloroplast_ge	7.03604	0.436119	2.51405e-56
	Feces hare	QBT vs QPS	DENOVO2676	Bacteria	Cyanobacteria	Cyanobacteriia	Chloroplast	Chloroplast_fa	Chloroplast_ge	7.45173	1.22664	2.14857e-08
	Feces hare	QBT vs QPS	DENOVO1116	Bacteria	Cyanobacteria	Cyanobacteriia	Chloroplast	Chloroplast_fa	Chloroplast_ge	8.00818	1.36002	6.50898e-08
	Feces hare	QBT vs QPS	DENOVO1667	Bacteria	Cyanobacteria	Cyanobacteriia	Chloroplast	Chloroplast_fa	Chloroplast_ge	8.32384	1.31814	4.87153e-09
	Feces hare	QBT vs QPS	DENOVO322	Bacteria	Cyanobacteria	Cyanobacteriia	Chloroplast	Chloroplast_fa	Chloroplast_ge	9.90549	1.0527	2.31974e-19
	Feces hare	QBT vs QPS	DENOVO606	Bacteria	Cyanobacteria	Cyanobacteriia	Chloroplast	Chloroplast_fa	Chloroplast_ge	9.90755	1.20753	7.25816e-15
	Feces hare	QBT vs QPS	DENOVO2262	Bacteria	Desulfobacterota	Desulfovibrionia	Desulfovibrionales	Desulfovibrionaceae	Mailhella	-3.57704	1.12282	0.00786523
	Feces hare	QBT vs QPS	DENOVO792	Bacteria	Desulfobacterota	Desulfovibrionia	Desulfovibrionales	Desulfovibrionaceae	Mailhella	-3.38561	1.01527	0.00490899
	Feces hare	QBT vs QPS	DENOVO21591	Bacteria	Firmicutes	Bacilli	Bacillales	Bacillales_unclassified	Bacillales_unclassified	-4.54489	1.46516	0.0101507
	Feces hare	QBT vs QPS	DENOVO17661	Bacteria	Firmicutes	Bacilli	Bacillales	Bacillales_unclassified	Bacillales_unclassified	-3.88019	0.921694	0.00022131
	Feces hare	QBT vs QPS	DENOVO1904	Bacteria	Firmicutes	Bacilli	Bacillales	Bacillales_unclassified	Bacillales_unclassified	-1.36813	0.525992	0.0394848
	Feces hare	QBT vs QPS	DENOVO24	Bacteria	Firmicutes	Bacilli	Bacillales	Bacillales_unclassified	Bacillales_unclassified	0.536683	0.0798938	3.78543e-10
	Feces hare	QBT vs QPS	DENOVO69	Bacteria	Firmicutes	Bacilli	Bacillales	Planococcaceae	Planococcaceae_unclassified	0.812321	0.106008	5.11996e-13
	Feces hare	QBT vs QPS	DENOVO64	Bacteria	Firmicutes	Bacilli	Bacillales	Planococcaceae	Solibacillus	-1.19311	0.410557	0.0179801
	Feces hare	QBT vs QPS	DENOVO830	Bacteria	Firmicutes	Bacilli	Erysipelotrichales	Erysipelatoclostridiaceae	Erysipelatoclostridiaceae_unclassified	2.39077	0.352407	2.50463e-10
	Feces hare	QBT vs QPS	DENOVO5628	Bacteria	Firmicutes	Bacilli	Lactobacillales	Streptococcaceae	Streptococcus	4.78809	1.47766	0.00663816
	Feces hare	QBT vs QPS	DENOVO819	Bacteria	Firmicutes	Clostridia	Christensenellales	Christensenellaceae	Christensenellaceae_R-7_group	-4.18825	1.45382	0.0192731
	Feces hare	QBT vs QPS	DENOVO18654	Bacteria	Firmicutes	Clostridia	Christensenellales	Christensenellaceae	Christensenellaceae_R-7_group	-4.08345	1.53444	0.0340436
	Feces hare	QBT vs QPS	DENOVO14296	Bacteria	Firmicutes	Clostridia	Christensenellales	Christensenellaceae	Christensenellaceae_R-7_group	-2.1545	0.680724	0.00838046
	Feces hare	QBT vs QPS	DENOVO58	Bacteria	Firmicutes	Clostridia	Christensenellales	Christensenellaceae	Christensenellaceae_R-7_group	-1.86487	0.119256	4.95972e-53
	Feces hare	QBT vs QPS	DENOVO281	Bacteria	Firmicutes	Clostridia	Christensenellales	Christensenellaceae	Christensenellaceae_R-7_group	-1.37786	0.20981	1.00392e-09
	Feces hare	QBT vs QPS	DENOVO200	Bacteria	Firmicutes	Clostridia	Christensenellales	Christensenellaceae	Christensenellaceae_R-7_group	-1.3699	0.285635	1.69544e-05
	Feces hare	QBT vs QPS	DENOVO196	Bacteria	Firmicutes	Clostridia	Christensenellales	Christensenellaceae	Christensenellaceae_R-7_group	-1.28372	0.201174	3.25343e-09
	Feces hare	QBT vs QPS	DENOVO470	Bacteria	Firmicutes	Clostridia	Christensenellales	Christensenellaceae	Christensenellaceae_R-7_group	0.866112	0.264156	0.0058442
	Feces hare	QBT vs QPS	DENOVO1021	Bacteria	Firmicutes	Clostridia	Christensenellales	Christensenellaceae	Christensenellaceae_R-7_group	1.27331	0.307789	0.000297181
	Feces hare	QBT vs QPS	DENOVO2032	Bacteria	Firmicutes	Clostridia	Clostridia_UCG-014	Clostridia_UCG-014_fa	Clostridia_UCG-014_ge	-2.30422	0.798122	0.0189658
	Feces hare	QBT vs QPS	DENOVO856	Bacteria	Firmicutes	Clostridia	Clostridia_UCG-014	Clostridia_UCG-014_fa	Clostridia_UCG-014_ge	1.43463	0.454816	0.0086247
	Feces hare	QBT vs QPS	DENOVO941	Bacteria	Firmicutes	Clostridia	Clostridia_UCG-014	Clostridia_UCG-014_fa	Clostridia_UCG-014_ge	2.08097	0.387874	1.09327e-06
	Feces hare	QBT vs QPS	DENOVO2228	Bacteria	Firmicutes	Clostridia	Clostridia_UCG-014	Clostridia_UCG-014_fa	Clostridia_UCG-014_ge	2.11793	0.50798	0.000261226
	Feces hare	QBT vs QPS	DENOVO2218	Bacteria	Firmicutes	Clostridia	Clostridia_UCG-014	Clostridia_UCG-014_fa	Clostridia_UCG-014_ge	2.75463	0.522798	1.7649e-06
	Feces hare	QBT vs QPS	DENOVO2950	Bacteria	Firmicutes	Clostridia	Clostridia_UCG-014	Clostridia_UCG-014_fa	Clostridia_UCG-014_ge	2.95301	0.598116	9.15156e-06
	Feces hare	QBT vs QPS	DENOVO1440	Bacteria	Firmicutes	Clostridia	Clostridia_UCG-014	Clostridia_UCG-014_fa	Clostridia_UCG-014_ge	3.09465	0.475641	1.46588e-09
	Feces hare	QBT vs QPS	DENOVO2392	Bacteria	Firmicutes	Clostridia	Clostridia_UCG-014	Clostridia_UCG-014_fa	Clostridia_UCG-014_ge	3.22373	0.960357	0.00459167
	Feces hare	QBT vs QPS	DENOVO2029	Bacteria	Firmicutes	Clostridia	Clostridia_UCG-014	Clostridia_UCG-014_fa	Clostridia_UCG-014_ge	3.62686	0.626246	1.07143e-07
	Feces hare	QBT vs QPS	DENOVO1761	Bacteria	Firmicutes	Clostridia	Clostridia_UCG-014	Clostridia_UCG-014_fa	Clostridia_UCG-014_ge	4.02652	0.709893	2.01882e-07
	Feces hare	QBT vs QPS	DENOVO11523	Bacteria	Firmicutes	Clostridia	Clostridia_UCG-014	Clostridia_UCG-014_fa	Clostridia_UCG-014_ge	4.12226	1.61525	0.0441058
	Feces hare	QBT vs QPS	DENOVO10095	Bacteria	Firmicutes	Clostridia	Clostridia_UCG-014	Clostridia_UCG-014_fa	Clostridia_UCG-014_ge	5.43681	1.69589	0.00739484
	Feces hare	QBT vs QPS	DENOVO2276	Bacteria	Firmicutes	Clostridia	Clostridia_UCG-014	Clostridia_UCG-014_fa	Clostridia_UCG-014_ge	5.51617	1.41226	0.000700684
	Feces hare	QBT vs QPS	DENOVO7148	Bacteria	Firmicutes	Clostridia	Clostridia_UCG-014	Clostridia_UCG-014_fa	Clostridia_UCG-014_ge	5.86335	1.48642	0.00062001
	Feces hare	QBT vs QPS	DENOVO5838	Bacteria	Firmicutes	Clostridia	Clostridia_UCG-014	Clostridia_UCG-014_fa	Clostridia_UCG-014_ge	6.09198	1.97237	0.0104474
	Feces hare	QBT vs QPS	DENOVO9682	Bacteria	Firmicutes	Clostridia	Clostridia_unclassified	Clostridia_unclassified	Clostridia_unclassified	-6.15034	1.04719	6.95746e-08
	Feces hare	QBT vs QPS	DENOVO10467	Bacteria	Firmicutes	Clostridia	Clostridia_unclassified	Clostridia_unclassified	Clostridia_unclassified	-5.12652	0.881341	9.42697e-08
	Feces hare	QBT vs QPS	DENOVO10751	Bacteria	Firmicutes	Clostridia	Clostridia_unclassified	Clostridia_unclassified	Clostridia_unclassified	-4.84226	1.25706	0.00083725
	Feces hare	QBT vs QPS	DENOVO24702	Bacteria	Firmicutes	Clostridia	Clostridia_unclassified	Clostridia_unclassified	Clostridia_unclassified	-4.09447	1.54572	0.0350798
	Feces hare	QBT vs QPS	DENOVO21165	Bacteria	Firmicutes	Clostridia	Clostridia_unclassified	Clostridia_unclassified	Clostridia_unclassified	-3.55477	1.37246	0.0402591
	Feces hare	QBT vs QPS	DENOVO14274	Bacteria	Firmicutes	Clostridia	Clostridia_unclassified	Clostridia_unclassified	Clostridia_unclassified	-3.38113	0.579871	8.76592e-08
	Feces hare	QBT vs QPS	DENOVO155	Bacteria	Firmicutes	Clostridia	Clostridia_unclassified	Clostridia_unclassified	Clostridia_unclassified	-1.57265	0.185284	7.69031e-16
	Feces hare	QBT vs QPS	DENOVO239	Bacteria	Firmicutes	Clostridia	Clostridia_vadinBB60_group	Clostridia_vadinBB60_group_fa	Clostridia_vadinBB60_group_ge	-9.76958	1.18893	6.70503e-15
	Feces hare	QBT vs QPS	DENOVO911	Bacteria	Firmicutes	Clostridia	Clostridia_vadinBB60_group	Clostridia_vadinBB60_group_fa	Clostridia_vadinBB60_group_ge	-7.15319	1.20981	5.68432e-08
	Feces hare	QBT vs QPS	DENOVO407	Bacteria	Firmicutes	Clostridia	Clostridia_vadinBB60_group	Clostridia_vadinBB60_group_fa	Clostridia_vadinBB60_group_ge	-5.68543	0.743302	5.58941e-13
	Feces hare	QBT vs QPS	DENOVO849	Bacteria	Firmicutes	Clostridia	Clostridia_vadinBB60_group	Clostridia_vadinBB60_group_fa	Clostridia_vadinBB60_group_ge	-4.26393	1.38672	0.0109021
	Feces hare	QBT vs QPS	DENOVO4485	Bacteria	Firmicutes	Clostridia	Lachnospirales	Lachnospiraceae	GCA-900066575	2.60759	0.716679	0.00182843
	Feces hare	QBT vs QPS	DENOVO2078	Bacteria	Firmicutes	Clostridia	Lachnospirales	Lachnospiraceae	Lachnospiraceae_ge	3.2422	1.12301	0.0189658
	Feces hare	QBT vs QPS	DENOVO1052	Bacteria	Firmicutes	Clostridia	Lachnospirales	Lachnospiraceae	Lachnospiraceae_NK4B4_group	-1.8842	0.449591	0.000239073
	Feces hare	QBT vs QPS	DENOVO1155	Bacteria	Firmicutes	Clostridia	Lachnospirales	Lachnospiraceae	Lachnospiraceae_unclassified	-5.69551	1.22364	3.24896e-05
	Feces hare	QBT vs QPS	DENOVO502	Bacteria	Firmicutes	Clostridia	Lachnospirales	Lachnospiraceae	Lachnospiraceae_unclassified	-5.38913	0.749811	1.53912e-11
	Feces hare	QBT vs QPS	DENOVO353	Bacteria	Firmicutes	Clostridia	Lachnospirales	Lachnospiraceae	Lachnospiraceae_unclassified	-5.07237	1.09089	3.30095e-05
	Feces hare	QBT vs QPS	DENOVO22649	Bacteria	Firmicutes	Clostridia	Lachnospirales	Lachnospiraceae	Lachnospiraceae_unclassified	-5.03422	1.42552	0.0025964
	Feces hare	QBT vs QPS	DENOVO25096	Bacteria	Firmicutes	Clostridia	Lachnospirales	Lachnospiraceae	Lachnospiraceae_unclassified	-4.98445	1.40293	0.00242958
	Feces hare	QBT vs QPS	DENOVO26977	Bacteria	Firmicutes	Clostridia	Lachnospirales	Lachnospiraceae	Lachnospiraceae_unclassified	-4.80416	1.395	0.00345879
	Feces hare	QBT vs QPS	DENOVO3865	Bacteria	Firmicutes	Clostridia	Lachnospirales	Lachnospiraceae	Lachnospiraceae_unclassified	-4.31666	1.37206	0.00880042
	Feces hare	QBT vs QPS	DENOVO145	Bacteria	Firmicutes	Clostridia	Lachnospirales	Lachnospiraceae	Lachnospiraceae_unclassified	-4.21692	0.404119	9.28898e-24
	Feces hare	QBT vs QPS	DENOVO288	Bacteria	Firmicutes	Clostridia	Lachnospirales	Lachnospiraceae	Lachnospiraceae_unclassified	-4.1959	0.366269	1.48586e-28
	Feces hare	QBT vs QPS	DENOVO2109	Bacteria	Firmicutes	Clostridia	Lachnospirales	Lachnospiraceae	Lachnospiraceae_unclassified	-4.12985	1.12399	0.00162755
	Feces hare	QBT vs QPS	DENOVO13845	Bacteria	Firmicutes	Clostridia	Lachnospirales	Lachnospiraceae	Lachnospiraceae_unclassified	-3.91689	1.4956	0.03783
	Feces hare	QBT vs QPS	DENOVO22153	Bacteria	Firmicutes	Clostridia	Lachnospirales	Lachnospiraceae	Lachnospiraceae_unclassified	-3.89728	1.49093	0.0381408
	Feces hare	QBT vs QPS	DENOVO22093	Bacteria	Firmicutes	Clostridia	Lachnospirales	Lachnospiraceae	Lachnospiraceae_unclassified	-3.89345	1.50521	0.0405362
	Feces hare	QBT vs QPS	DENOVO245	Bacteria	Firmicutes	Clostridia	Lachnospirales	Lachnospiraceae	Lachnospiraceae_unclassified	-3.83861	0.307135	6.45345e-34
	Feces hare	QBT vs QPS	DENOVO143	Bacteria	Firmicutes	Clostridia	Lachnospirales	Lachnospiraceae	Lachnospiraceae_unclassified	-3.61656	0.360316	5.23452e-22
	Feces hare	QBT vs QPS	DENOVO252	Bacteria	Firmicutes	Clostridia	Lachnospirales	Lachnospiraceae	Lachnospiraceae_unclassified	-3.45394	0.2985	4.33833e-29
	Feces hare	QBT vs QPS	DENOVO1783	Bacteria	Firmicutes	Clostridia	Lachnospirales	Lachnospiraceae	Lachnospiraceae_unclassified	-3.38521	1.15773	0.0171635
	Feces hare	QBT vs QPS	DENOVO9264	Bacteria	Firmicutes	Clostridia	Lachnospirales	Lachnospiraceae	Lachnospiraceae_unclassified	-3.15397	0.615848	3.76001e-06
	Feces hare	QBT vs QPS	DENOVO2040	Bacteria	Firmicutes	Clostridia	Lachnospirales	Lachnospiraceae	Lachnospiraceae_unclassified	-3.14419	0.812189	0.000790733
	Feces hare	QBT vs QPS	DENOVO3137	Bacteria	Firmicutes	Clostridia	Lachnospirales	Lachnospiraceae	Lachnospiraceae_unclassified	-3.02768	1.19577	0.046279
	Feces hare	QBT vs QPS	DENOVO11036	Bacteria	Firmicutes	Clostridia	Lachnospirales	Lachnospiraceae	Lachnospiraceae_unclassified	-2.98075	0.799753	0.00134892
	Feces hare	QBT vs QPS	DENOVO1044	Bacteria	Firmicutes	Clostridia	Lachnospirales	Lachnospiraceae	Lachnospiraceae_unclassified	-2.86767	0.499674	1.44486e-07
	Feces hare	QBT vs QPS	DENOVO3009	Bacteria	Firmicutes	Clostridia	Lachnospirales	Lachnospiraceae	Lachnospiraceae_unclassified	-2.76772	0.926114	0.0140785
	Feces hare	QBT vs QPS	DENOVO765	Bacteria	Firmicutes	Clostridia	Lachnospirales	Lachnospiraceae	Lachnospiraceae_unclassified	-2.58316	0.424955	2.12623e-08
	Feces hare	QBT vs QPS	DENOVO2031	Bacteria	Firmicutes	Clostridia	Lachnospirales	Lachnospiraceae	Lachnospiraceae_unclassified	-2.20143	0.595268	0.00149656
	Feces hare	QBT vs QPS	DENOVO727	Bacteria	Firmicutes	Clostridia	Lachnospirales	Lachnospiraceae	Lachnospiraceae_unclassified	-2.00928	0.50716	0.000580838
	Feces hare	QBT vs QPS	DENOVO1940	Bacteria	Firmicutes	Clostridia	Lachnospirales	Lachnospiraceae	Lachnospiraceae_unclassified	-2.00577	0.578522	0.00323129
	Feces hare	QBT vs QPS	DENOVO25006	Bacteria	Firmicutes	Clostridia	Lachnospirales	Lachnospiraceae	Lachnospiraceae_unclassified	-1.81874	0.548285	0.00517016
	Feces hare	QBT vs QPS	DENOVO1573	Bacteria	Firmicutes	Clostridia	Lachnospirales	Lachnospiraceae	Lachnospiraceae_unclassified	-1.81028	0.594535	0.0119575
	Feces hare	QBT vs QPS	DENOVO210	Bacteria	Firmicutes	Clostridia	Lachnospirales	Lachnospiraceae	Lachnospiraceae_unclassified	-1.8013	0.299674	3.15556e-08
	Feces hare	QBT vs QPS	DENOVO214	Bacteria	Firmicutes	Clostridia	Lachnospirales	Lachnospiraceae	Lachnospiraceae_unclassified	-1.44509	0.265099	6.89957e-07
	Feces hare	QBT vs QPS	DENOVO246	Bacteria	Firmicutes	Clostridia	Lachnospirales	Lachnospiraceae	Lachnospiraceae_unclassified	-1.34871	0.303394	8.34646e-05
	Feces hare	QBT vs QPS	DENOVO987	Bacteria	Firmicutes	Clostridia	Lachnospirales	Lachnospiraceae	Lachnospiraceae_unclassified	-1.33522	0.486754	0.0277798
	Feces hare	QBT vs QPS	DENOVO148	Bacteria	Firmicutes	Clostridia	Lachnospirales	Lachnospiraceae	Lachnospiraceae_unclassified	-0.829041	0.19361	0.000166814
	Feces hare	QBT vs QPS	DENOVO118	Bacteria	Firmicutes	Clostridia	Lachnospirales	Lachnospiraceae	Lachnospiraceae_unclassified	0.99045	0.135751	7.41187e-12
	Feces hare	QBT vs QPS	DENOVO471	Bacteria	Firmicutes	Clostridia	Lachnospirales	Lachnospiraceae	Lachnospiraceae_unclassified	1.08413	0.275175	0.000626077
	Feces hare	QBT vs QPS	DENOVO1136	Bacteria	Firmicutes	Clostridia	Lachnospirales	Lachnospiraceae	Lachnospiraceae_unclassified	1.14301	0.426538	0.0326352
	Feces hare	QBT vs QPS	DENOVO755	Bacteria	Firmicutes	Clostridia	Lachnospirales	Lachnospiraceae	Lachnospiraceae_unclassified	1.56687	0.360101	0.000124446
	Feces hare	QBT vs QPS	DENOVO2637	Bacteria	Firmicutes	Clostridia	Lachnospirales	Lachnospiraceae	Lachnospiraceae_unclassified	1.62196	0.611338	0.0347545
	Feces hare	QBT vs QPS	DENOVO2661	Bacteria	Firmicutes	Clostridia	Lachnospirales	Lachnospiraceae	Lachnospiraceae_unclassified	1.78374	0.62574	0.0209135
	Feces hare	QBT vs QPS	DENOVO1248	Bacteria	Firmicutes	Clostridia	Lachnospirales	Lachnospiraceae	Lachnospiraceae_unclassified	1.79175	0.481211	0.00136166
	Feces hare	QBT vs QPS	DENOVO1282	Bacteria	Firmicutes	Clostridia	Lachnospirales	Lachnospiraceae	Lachnospiraceae_unclassified	1.79819	0.447598	0.000464841
	Feces hare	QBT vs QPS	DENOVO596	Bacteria	Firmicutes	Clostridia	Lachnospirales	Lachnospiraceae	Lachnospiraceae_unclassified	1.95035	0.259977	1.66512e-12
	Feces hare	QBT vs QPS	DENOVO452	Bacteria	Firmicutes	Clostridia	Lachnospirales	Lachnospiraceae	Lachnospiraceae_unclassified	2.22308	0.281768	9.18476e-14
	Feces hare	QBT vs QPS	DENOVO3477	Bacteria	Firmicutes	Clostridia	Lachnospirales	Lachnospiraceae	Lachnospiraceae_unclassified	2.42802	0.560262	0.000133823
	Feces hare	QBT vs QPS	DENOVO2147	Bacteria	Firmicutes	Clostridia	Lachnospirales	Lachnospiraceae	Lachnospiraceae_unclassified	2.43249	0.813417	0.0140422
	Feces hare	QBT vs QPS	DENOVO3129	Bacteria	Firmicutes	Clostridia	Lachnospirales	Lachnospiraceae	Lachnospiraceae_unclassified	2.45959	0.840867	0.0171635
	Feces hare	QBT vs QPS	DENOVO2297	Bacteria	Firmicutes	Clostridia	Lachnospirales	Lachnospiraceae	Lachnospiraceae_unclassified	3.07732	0.437501	4.60019e-11
	Feces hare	QBT vs QPS	DENOVO4697	Bacteria	Firmicutes	Clostridia	Lachnospirales	Lachnospiraceae	Lachnospiraceae_unclassified	3.76448	1.1022	0.00379021
	Feces hare	QBT vs QPS	DENOVO724	Bacteria	Firmicutes	Clostridia	Lachnospirales	Lachnospiraceae	Lachnospiraceae_unclassified	4.51626	1.50997	0.0140422
	Feces hare	QBT vs QPS	DENOVO197	Bacteria	Firmicutes	Clostridia	Lachnospirales	Lachnospiraceae	Tyzzerella	3.16169	0.709459	7.98309e-05
	Feces hare	QBT vs QPS	DENOVO4133	Bacteria	Firmicutes	Clostridia	Lachnospirales	Lachnospiraceae	uncultured	-4.05204	1.30776	0.010226
	Feces hare	QBT vs QPS	DENOVO611	Bacteria	Firmicutes	Clostridia	Lachnospirales	Lachnospiraceae	uncultured	1.79289	0.256605	6.32428e-11
	Feces hare	QBT vs QPS	DENOVO2009	Bacteria	Firmicutes	Clostridia	Monoglobales	Monoglobaceae	Monoglobus	1.22324	0.439179	0.0250883
	Feces hare	QBT vs QPS	DENOVO153	Bacteria	Firmicutes	Clostridia	Monoglobales	Monoglobaceae	Monoglobus	1.26975	0.15452	6.70503e-15
	Feces hare	QBT vs QPS	DENOVO52	Bacteria	Firmicutes	Clostridia	Monoglobales	Monoglobaceae	Monoglobus	2.21543	0.10516	7.14306e-96
	Feces hare	QBT vs QPS	DENOVO287	Bacteria	Firmicutes	Clostridia	Monoglobales	Monoglobaceae	Monoglobus	2.35944	0.271265	1.34342e-16
	Feces hare	QBT vs QPS	DENOVO658	Bacteria	Firmicutes	Clostridia	Oscillospirales	Oscillospiraceae	Colidextribacter	-5.58969	1.27588	0.000110037
	Feces hare	QBT vs QPS	DENOVO1073	Bacteria	Firmicutes	Clostridia	Oscillospirales	Oscillospiraceae	Colidextribacter	-4.54974	1.07877	0.000215285
	Feces hare	QBT vs QPS	DENOVO1188	Bacteria	Firmicutes	Clostridia	Oscillospirales	Oscillospiraceae	Colidextribacter	-4.41925	0.918781	1.63204e-05
	Feces hare	QBT vs QPS	DENOVO23664	Bacteria	Firmicutes	Clostridia	Oscillospirales	Oscillospiraceae	Colidextribacter	-3.96447	1.39756	0.0216832
	Feces hare	QBT vs QPS	DENOVO88	Bacteria	Firmicutes	Clostridia	Oscillospirales	Oscillospiraceae	Colidextribacter	-3.16296	0.240257	1.25802e-37
	Feces hare	QBT vs QPS	DENOVO1312	Bacteria	Firmicutes	Clostridia	Oscillospirales	Oscillospiraceae	Oscillibacter	-5.07426	1.24292	0.000366988
	Feces hare	QBT vs QPS	DENOVO3381	Bacteria	Firmicutes	Clostridia	Oscillospirales	Oscillospiraceae	Oscillospiraceae_unclassified	-5.95269	1.25495	2.18438e-05
	Feces hare	QBT vs QPS	DENOVO603	Bacteria	Firmicutes	Clostridia	Oscillospirales	Oscillospiraceae	Oscillospiraceae_unclassified	-4.18159	0.49708	1.35784e-15
	Feces hare	QBT vs QPS	DENOVO629	Bacteria	Firmicutes	Clostridia	Oscillospirales	Oscillospiraceae	Oscillospiraceae_unclassified	1.1215	0.305441	0.00163545
	Feces hare	QBT vs QPS	DENOVO96	Bacteria	Firmicutes	Clostridia	Oscillospirales	Oscillospiraceae	uncultured	-1.16603	0.310425	0.0012137
	Feces hare	QBT vs QPS	DENOVO630	Bacteria	Firmicutes	Clostridia	Oscillospirales	Oscillospiraceae	V9D2013_group	-4.32762	0.589228	5.35995e-12
	Feces hare	QBT vs QPS	DENOVO1335	Bacteria	Firmicutes	Clostridia	Oscillospirales	Oscillospirales_fa	Oscillospirales_ge	-6.03104	1.25678	1.68453e-05
	Feces hare	QBT vs QPS	DENOVO15798	Bacteria	Firmicutes	Clostridia	Oscillospirales	Oscillospirales_fa	Oscillospirales_ge	-5.73488	1.27761	6.96265e-05
	Feces hare	QBT vs QPS	DENOVO747	Bacteria	Firmicutes	Clostridia	Oscillospirales	Oscillospirales_fa	Oscillospirales_ge	-5.05229	0.86597	8.69008e-08
	Feces hare	QBT vs QPS	DENOVO12958	Bacteria	Firmicutes	Clostridia	Oscillospirales	Oscillospirales_fa	Oscillospirales_ge	-4.78211	1.35714	0.00266212
	Feces hare	QBT vs QPS	DENOVO91	Bacteria	Firmicutes	Clostridia	Oscillospirales	Oscillospirales_fa	Oscillospirales_ge	-4.46265	0.283522	1.08572e-53
	Feces hare	QBT vs QPS	DENOVO75	Bacteria	Firmicutes	Clostridia	Oscillospirales	Oscillospirales_fa	Oscillospirales_ge	-4.19635	0.251611	3.65982e-60
	Feces hare	QBT vs QPS	DENOVO18960	Bacteria	Firmicutes	Clostridia	Oscillospirales	Oscillospirales_fa	Oscillospirales_ge	-4.15595	1.46441	0.0216741
	Feces hare	QBT vs QPS	DENOVO26719	Bacteria	Firmicutes	Clostridia	Oscillospirales	Oscillospirales_fa	Oscillospirales_ge	-4.15061	1.34204	0.0103843
	Feces hare	QBT vs QPS	DENOVO8734	Bacteria	Firmicutes	Clostridia	Oscillospirales	Oscillospirales_fa	Oscillospirales_ge	-4.05032	1.34948	0.0136491
	Feces hare	QBT vs QPS	DENOVO21467	Bacteria	Firmicutes	Clostridia	Oscillospirales	Oscillospirales_fa	Oscillospirales_ge	-3.69119	1.425	0.0402591
	Feces hare	QBT vs QPS	DENOVO2778	Bacteria	Firmicutes	Clostridia	Oscillospirales	Oscillospirales_unclassified	Oscillospirales_unclassified	-8.62837	1.19667	1.32337e-11
	Feces hare	QBT vs QPS	DENOVO1046	Bacteria	Firmicutes	Clostridia	Oscillospirales	Oscillospirales_unclassified	Oscillospirales_unclassified	-6.44921	1.22053	1.6427e-06
	Feces hare	QBT vs QPS	DENOVO21560	Bacteria	Firmicutes	Clostridia	Oscillospirales	Oscillospirales_unclassified	Oscillospirales_unclassified	-6.25533	1.28422	1.24021e-05
	Feces hare	QBT vs QPS	DENOVO23965	Bacteria	Firmicutes	Clostridia	Oscillospirales	Oscillospirales_unclassified	Oscillospirales_unclassified	-6.10411	1.25305	1.24021e-05
	Feces hare	QBT vs QPS	DENOVO27165	Bacteria	Firmicutes	Clostridia	Oscillospirales	Oscillospirales_unclassified	Oscillospirales_unclassified	-4.90772	1.27055	0.000810262
	Feces hare	QBT vs QPS	DENOVO12622	Bacteria	Firmicutes	Clostridia	Oscillospirales	Oscillospirales_unclassified	Oscillospirales_unclassified	-4.49273	1.30804	0.00354618
	Feces hare	QBT vs QPS	DENOVO25102	Bacteria	Firmicutes	Clostridia	Oscillospirales	Oscillospirales_unclassified	Oscillospirales_unclassified	-4.29396	1.335	0.00715692
	Feces hare	QBT vs QPS	DENOVO20109	Bacteria	Firmicutes	Clostridia	Oscillospirales	Oscillospirales_unclassified	Oscillospirales_unclassified	-3.60676	0.820388	0.000103255
	Feces hare	QBT vs QPS	DENOVO11744	Bacteria	Firmicutes	Clostridia	Oscillospirales	Oscillospirales_unclassified	Oscillospirales_unclassified	-3.52997	1.3776	0.0432107
	Feces hare	QBT vs QPS	DENOVO406	Bacteria	Firmicutes	Clostridia	Oscillospirales	Ruminococcaceae	CAG-352	-4.96104	1.36366	0.00182843
	Feces hare	QBT vs QPS	DENOVO2372	Bacteria	Firmicutes	Clostridia	Oscillospirales	Ruminococcaceae	Incertae_Sedis	-5.33723	1.31271	0.000389538
	Feces hare	QBT vs QPS	DENOVO5866	Bacteria	Firmicutes	Clostridia	Oscillospirales	Ruminococcaceae	Ruminococcaceae_unclassified	-5.56654	1.37867	0.000433845
	Feces hare	QBT vs QPS	DENOVO19667	Bacteria	Firmicutes	Clostridia	Oscillospirales	Ruminococcaceae	Ruminococcaceae_unclassified	-5.55803	1.31033	0.000195886
	Feces hare	QBT vs QPS	DENOVO5510	Bacteria	Firmicutes	Clostridia	Oscillospirales	Ruminococcaceae	Ruminococcaceae_unclassified	-5.4163	1.31905	0.000335406
	Feces hare	QBT vs QPS	DENOVO25919	Bacteria	Firmicutes	Clostridia	Oscillospirales	Ruminococcaceae	Ruminococcaceae_unclassified	-5.13165	1.30871	0.000668912
	Feces hare	QBT vs QPS	DENOVO10863	Bacteria	Firmicutes	Clostridia	Oscillospirales	Ruminococcaceae	Ruminococcaceae_unclassified	-5.08455	1.25007	0.000389225
	Feces hare	QBT vs QPS	DENOVO2402	Bacteria	Firmicutes	Clostridia	Oscillospirales	Ruminococcaceae	Ruminococcaceae_unclassified	-4.95901	1.38368	0.00217741
	Feces hare	QBT vs QPS	DENOVO5865	Bacteria	Firmicutes	Clostridia	Oscillospirales	Ruminococcaceae	Ruminococcaceae_unclassified	-3.89967	1.41895	0.0275293
	Feces hare	QBT vs QPS	DENOVO23893	Bacteria	Firmicutes	Clostridia	Oscillospirales	Ruminococcaceae	Ruminococcaceae_unclassified	-3.85777	0.856996	6.60552e-05
	Feces hare	QBT vs QPS	DENOVO878	Bacteria	Firmicutes	Clostridia	Oscillospirales	Ruminococcaceae	Ruminococcaceae_unclassified	-2.47156	0.502425	9.94635e-06
	Feces hare	QBT vs QPS	DENOVO99	Bacteria	Firmicutes	Clostridia	Oscillospirales	Ruminococcaceae	Ruminococcaceae_unclassified	-2.16969	0.191725	6.98123e-28
	Feces hare	QBT vs QPS	DENOVO446	Bacteria	Firmicutes	Clostridia	Oscillospirales	Ruminococcaceae	Ruminococcaceae_unclassified	-1.27778	0.438532	0.0176078
	Feces hare	QBT vs QPS	DENOVO4150	Bacteria	Firmicutes	Clostridia	Oscillospirales	Ruminococcaceae	Ruminococcaceae_unclassified	2.88542	0.833124	0.003261
	Feces hare	QBT vs QPS	DENOVO9263	Bacteria	Firmicutes	Clostridia	Oscillospirales	Ruminococcaceae	Ruminococcus	-6.63	1.22937	9.4563e-07
	Feces hare	QBT vs QPS	DENOVO26805	Bacteria	Firmicutes	Clostridia	Oscillospirales	Ruminococcaceae	Ruminococcus	-5.94483	1.23381	1.57773e-05
	Feces hare	QBT vs QPS	DENOVO19	Bacteria	Firmicutes	Clostridia	Oscillospirales	Ruminococcaceae	Ruminococcus	-3.80667	0.502605	9.78816e-13
	Feces hare	QBT vs QPS	DENOVO12	Bacteria	Firmicutes	Clostridia	Oscillospirales	Ruminococcaceae	Ruminococcus	-3.40667	0.324864	5.61191e-24
	Feces hare	QBT vs QPS	DENOVO125	Bacteria	Firmicutes	Clostridia	Oscillospirales	Ruminococcaceae	Ruminococcus	2.47162	0.689198	0.00217487
	Feces hare	QBT vs QPS	DENOVO195	Bacteria	Firmicutes	Clostridia	Oscillospirales	Ruminococcaceae	Subdoligranulum	3.29929	0.42319	1.87328e-13
	Feces hare	QBT vs QPS	DENOVO383	Bacteria	Firmicutes	Clostridia	Oscillospirales	UCG-010	UCG-010_ge	-4.63875	0.513241	6.7273e-18
	Feces hare	QBT vs QPS	DENOVO1018	Bacteria	Firmicutes	Clostridia	Oscillospirales	UCG-010	UCG-010_ge	-3.96741	0.698889	1.99443e-07
	Feces hare	QBT vs QPS	DENOVO369	Bacteria	Firmicutes	Clostridia	Oscillospirales	UCG-010	UCG-010_ge	-3.90358	0.425258	1.95336e-18
	Feces hare	QBT vs QPS	DENOVO2134	Bacteria	Firmicutes	Clostridia	Oscillospirales	UCG-010	UCG-010_ge	-2.81313	1.01487	0.0258727
	Feces hare	QBT vs QPS	DENOVO2921	Bacteria	Firmicutes	Clostridia	Peptostreptococcales-Tissierellales	Anaerovoracaceae	Family_XIII_AD3011_group	3.18383	0.625462	4.31069e-06
	Feces hare	QBT vs QPS	DENOVO1195	Bacteria	Firmicutes	Clostridia	Peptostreptococcales-Tissierellales	Anaerovoracaceae	Family_XIII_UCG-001	-2.01803	0.639763	0.0086247
	Feces hare	QBT vs QPS	DENOVO25921	Bacteria	Firmicutes	Firmicutes_unclassified	Firmicutes_unclassified	Firmicutes_unclassified	Firmicutes_unclassified	-7.93403	1.20525	9.16658e-10
	Feces hare	QBT vs QPS	DENOVO26661	Bacteria	Firmicutes	Firmicutes_unclassified	Firmicutes_unclassified	Firmicutes_unclassified	Firmicutes_unclassified	-5.52378	1.30307	0.000196922
	Feces hare	QBT vs QPS	DENOVO25816	Bacteria	Firmicutes	Firmicutes_unclassified	Firmicutes_unclassified	Firmicutes_unclassified	Firmicutes_unclassified	-4.09139	1.47445	0.0257276
	Feces hare	QBT vs QPS	DENOVO4459	Bacteria	Firmicutes	Firmicutes_unclassified	Firmicutes_unclassified	Firmicutes_unclassified	Firmicutes_unclassified	-3.92775	1.56586	0.0490613
	Feces hare	QBT vs QPS	DENOVO1200	Bacteria	Firmicutes	Firmicutes_unclassified	Firmicutes_unclassified	Firmicutes_unclassified	Firmicutes_unclassified	-2.93397	0.63418	3.66915e-05
	Feces hare	QBT vs QPS	DENOVO366	Bacteria	Firmicutes	Firmicutes_unclassified	Firmicutes_unclassified	Firmicutes_unclassified	Firmicutes_unclassified	-0.778655	0.251926	0.0104123
	Feces hare	QBT vs QPS	DENOVO3898	Bacteria	Firmicutes	Firmicutes_unclassified	Firmicutes_unclassified	Firmicutes_unclassified	Firmicutes_unclassified	2.33185	0.710468	0.00579951
	Feces hare	QBT vs QPS	DENOVO11010	Bacteria	Proteobacteria	Alphaproteobacteria	Rickettsiales	Mitochondria	Mitochondria_ge	4.46228	1.63876	0.0290396
	Feces hare	QBT vs QPS	DENOVO5237	Bacteria	Proteobacteria	Alphaproteobacteria	Rickettsiales	Mitochondria	Mitochondria_ge	5.93881	1.53546	0.000797791
	Feces hare	QBT vs QPS	DENOVO273	Bacteria	Proteobacteria	Alphaproteobacteria	Sphingomonadales	Sphingomonadaceae	Sphingomonas	1.91551	0.2118	6.58463e-18
	Feces hare	QBT vs QPS	DENOVO638	Bacteria	Proteobacteria	Alphaproteobacteria	Sphingomonadales	Sphingomonadaceae	Sphingomonas	2.35088	0.708634	0.00517016
	Feces hare	QBT vs QPS	DENOVO13860	Bacteria	Proteobacteria	Gammaproteobacteria	Burkholderiales	Burkholderiales_unclassified	Burkholderiales_unclassified	-4.45299	1.3785	0.00684663
	Feces hare	QBT vs QPS	DENOVO4602	Bacteria	Proteobacteria	Gammaproteobacteria	Burkholderiales	Oxalobacteraceae	Massilia	-3.66993	1.34346	0.0285159
	Feces hare	QBT vs QPS	DENOVO12337	Bacteria	Proteobacteria	Gammaproteobacteria	Burkholderiales	Oxalobacteraceae	Oxalobacteraceae_unclassified	-4.9921	1.29516	0.0008336
	Feces hare	QBT vs QPS	DENOVO861	Bacteria	Proteobacteria	Gammaproteobacteria	Burkholderiales	Oxalobacteraceae	Oxalobacteraceae_unclassified	-2.36948	0.462186	3.68899e-06
	Feces hare	QBT vs QPS	DENOVO222	Bacteria	Proteobacteria	Gammaproteobacteria	Burkholderiales	Oxalobacteraceae	Oxalobacteraceae_unclassified	-1.07111	0.188667	1.99443e-07
	Feces hare	QBT vs QPS	DENOVO117	Bacteria	Proteobacteria	Gammaproteobacteria	Burkholderiales	Oxalobacteraceae	Oxalobacteraceae_unclassified	-1.04579	0.205291	4.26242e-06
	Feces hare	QBT vs QPS	DENOVO7496	Bacteria	Proteobacteria	Gammaproteobacteria	Diplorickettsiales	Diplorickettsiaceae	Diplorickettsia	5.59797	1.75621	0.00784855
	Feces hare	QBT vs QPS	DENOVO17465	Bacteria	Proteobacteria	Gammaproteobacteria	Enterobacterales	Enterobacterales_unclassified	Enterobacterales_unclassified	-3.03658	0.535457	2.01882e-07
	Feces hare	QBT vs QPS	DENOVO18280	Bacteria	Proteobacteria	Gammaproteobacteria	Enterobacterales	Enterobacterales_unclassified	Enterobacterales_unclassified	-2.69951	1.06231	0.0453078
	Feces hare	QBT vs QPS	DENOVO19492	Bacteria	Proteobacteria	Gammaproteobacteria	Enterobacterales	Enterobacterales_unclassified	Enterobacterales_unclassified	-2.06865	0.551823	0.00124402
	Feces hare	QBT vs QPS	DENOVO13694	Bacteria	Proteobacteria	Gammaproteobacteria	Enterobacterales	Enterobacterales_unclassified	Enterobacterales_unclassified	-2.03626	0.414512	1.02121e-05
	Feces hare	QBT vs QPS	DENOVO24257	Bacteria	Proteobacteria	Gammaproteobacteria	Enterobacterales	Enterobacterales_unclassified	Enterobacterales_unclassified	-1.80123	0.669572	0.0317424
	Feces hare	QBT vs QPS	DENOVO4036	Bacteria	Proteobacteria	Gammaproteobacteria	Enterobacterales	Enterobacterales_unclassified	Enterobacterales_unclassified	-1.69137	0.580233	0.0176033
	Feces hare	QBT vs QPS	DENOVO5468	Bacteria	Proteobacteria	Gammaproteobacteria	Enterobacterales	Enterobacterales_unclassified	Enterobacterales_unclassified	-1.58586	0.436436	0.00185053
	Feces hare	QBT vs QPS	DENOVO8	Bacteria	Proteobacteria	Gammaproteobacteria	Enterobacterales	Enterobacterales_unclassified	Enterobacterales_unclassified	0.683575	0.105787	1.94116e-09
	Feces hare	QBT vs QPS	DENOVO25	Bacteria	Proteobacteria	Gammaproteobacteria	Enterobacterales	Enterobacterales_unclassified	Enterobacterales_unclassified	1.1072	0.0917314	1.20813e-31
	Feces hare	QBT vs QPS	DENOVO17426	Bacteria	Proteobacteria	Gammaproteobacteria	Enterobacterales	Enterobacteriaceae	Enterobacteriaceae_unclassified	-3.40042	1.35256	0.0484192
	Feces hare	QBT vs QPS	DENOVO203	Bacteria	Proteobacteria	Gammaproteobacteria	Enterobacterales	Enterobacteriaceae	Enterobacteriaceae_unclassified	0.664482	0.159978	0.000278106
	Feces hare	QBT vs QPS	DENOVO39	Bacteria	Proteobacteria	Gammaproteobacteria	Enterobacterales	Enterobacteriaceae	Enterobacteriaceae_unclassified	1.2344	0.20231	1.86765e-08
	Feces hare	QBT vs QPS	DENOVO3	Bacteria	Proteobacteria	Gammaproteobacteria	Enterobacterales	Enterobacteriaceae	Escherichia-Shigella	1.06999	0.147919	1.15516e-11
	Feces hare	QBT vs QPS	DENOVO18176	Bacteria	Proteobacteria	Gammaproteobacteria	Pseudomonadales	Moraxellaceae	Acinetobacter	-3.6289	1.38709	0.0380133
	Feces hare	QBT vs QPS	DENOVO22969	Bacteria	Proteobacteria	Gammaproteobacteria	Pseudomonadales	Moraxellaceae	Acinetobacter	-1.84075	0.700833	0.0372321
	Feces hare	QBT vs QPS	DENOVO14	Bacteria	Proteobacteria	Gammaproteobacteria	Pseudomonadales	Moraxellaceae	Acinetobacter	0.750966	0.095198	9.18476e-14
	Feces hare	QBT vs QPS	DENOVO35	Bacteria	Proteobacteria	Gammaproteobacteria	Pseudomonadales	Moraxellaceae	Acinetobacter	1.07318	0.124543	2.65443e-16
	Feces hare	QBT vs QPS	DENOVO30	Bacteria	Proteobacteria	Gammaproteobacteria	Pseudomonadales	Pseudomonadaceae	Pseudomonas	0.791363	0.20298	0.000714488
	Feces hare	QBT vs QPS	DENOVO10	Bacteria	Proteobacteria	Gammaproteobacteria	Pseudomonadales	Pseudomonadaceae	Pseudomonas	0.974087	0.147107	7.16496e-10
	Feces hare	QBT vs QPS	DENOVO142	Bacteria	Proteobacteria	Gammaproteobacteria	Pseudomonadales	Pseudomonadaceae	Pseudomonas	1.01098	0.148548	2.19094e-10
	Feces hare	QBT vs QPS	DENOVO390	Bacteria	Spirochaetota	Spirochaetia	Spirochaetales	Spirochaetaceae	Sphaerochaeta	-6.36782	1.21163	1.88075e-06
	Feces hare	QBT vs QPS	DENOVO240	Bacteria	Synergistota	Synergistia	Synergistales	Synergistaceae	Pyramidobacter	-1.95112	0.270196	1.24377e-11
	Feces hare	QBT vs QPS	DENOVO48	Bacteria	Verrucomicrobiota	Lentisphaeria	Victivallales	Victivallaceae	Victivallaceae_unclassified	-9.08111	0.838933	1.61655e-25
	Feces hare	QBT vs QPS	DENOVO17578	Bacteria	Verrucomicrobiota	Lentisphaeria	Victivallales	Victivallaceae	Victivallaceae_unclassified	-5.73698	1.2852	7.76666e-05
	Feces hare	QBT vs QPS	DENOVO18585	Bacteria	Verrucomicrobiota	Lentisphaeria	Victivallales	Victivallaceae	Victivallis	-6.32257	1.24697	4.7471e-06
	Feces hare	QBT vs QPS	DENOVO22793	Bacteria	Verrucomicrobiota	Lentisphaeria	Victivallales	Victivallaceae	Victivallis	-3.86958	1.39049	0.0251866
	Feces hare	QBT vs QST	DENOVO11229	Bacteria	Actinobacteriota	Actinobacteria	Micrococcales	Micrococcaceae	Micrococcaceae_unclassified	-4.82383	1.40176	0.00889964
	Feces hare	QBT vs QST	DENOVO1022	Bacteria	Actinobacteriota	Actinobacteria	Micrococcales	Micrococcaceae	Micrococcaceae_unclassified	-2.36524	0.391146	7.08499e-08
	Feces hare	QBT vs QST	DENOVO40	Bacteria	Actinobacteriota	Actinobacteria	Micrococcales	Micrococcaceae	Micrococcaceae_unclassified	0.505108	0.13574	0.00354641
	Feces hare	QBT vs QST	DENOVO7989	Bacteria	Actinobacteriota	Actinobacteria	Micrococcales	Micrococcaceae	Rothia	5.78066	1.50221	0.00221561
	Feces hare	QBT vs QST	DENOVO466	Bacteria	Actinobacteriota	Coriobacteriia	Coriobacteriales	Atopobiaceae	Atopobiaceae_unclassified	-1.29947	0.379073	0.009242
	Feces hare	QBT vs QST	DENOVO5856	Bacteria	Actinobacteriota	Coriobacteriia	Coriobacteriales	Atopobiaceae	Coriobacteriaceae_UCG-002	-4.23284	1.46652	0.0437064
	Feces hare	QBT vs QST	DENOVO212	Bacteria	Actinobacteriota	Coriobacteriia	Coriobacteriales	Coriobacteriales_unclassified	Coriobacteriales_unclassified	0.712814	0.204393	0.00773623
	Feces hare	QBT vs QST	DENOVO952	Bacteria	Actinobacteriota	Coriobacteriia	Coriobacteriales	Coriobacteriales_unclassified	Coriobacteriales_unclassified	2.43619	0.406181	9.27567e-08
	Feces hare	QBT vs QST	DENOVO312	Bacteria	Actinobacteriota	Coriobacteriia	Coriobacteriales	Eggerthellaceae	Eggerthellaceae_unclassified	1.55784	0.170883	7.86786e-18
	Feces hare	QBT vs QST	DENOVO2940	Bacteria	Actinobacteriota	Coriobacteriia	Coriobacteriales	Eggerthellaceae	Eggerthellaceae_unclassified	2.71417	0.497729	1.96252e-06
	Feces hare	QBT vs QST	DENOVO5	Bacteria	Bacteria_unclassified	Bacteria_unclassified	Bacteria_unclassified	Bacteria_unclassified	Bacteria_unclassified	-7.80648	0.210617	2.83038e-297
	Feces hare	QBT vs QST	DENOVO4705	Bacteria	Bacteria_unclassified	Bacteria_unclassified	Bacteria_unclassified	Bacteria_unclassified	Bacteria_unclassified	-7.13837	1.20508	1.43647e-07
	Feces hare	QBT vs QST	DENOVO2081	Bacteria	Bacteria_unclassified	Bacteria_unclassified	Bacteria_unclassified	Bacteria_unclassified	Bacteria_unclassified	-6.1146	1.20649	1.34058e-05
	Feces hare	QBT vs QST	DENOVO14991	Bacteria	Bacteria_unclassified	Bacteria_unclassified	Bacteria_unclassified	Bacteria_unclassified	Bacteria_unclassified	-5.26703	1.26031	0.000620567
	Feces hare	QBT vs QST	DENOVO5011	Bacteria	Bacteria_unclassified	Bacteria_unclassified	Bacteria_unclassified	Bacteria_unclassified	Bacteria_unclassified	-5.01896	1.34789	0.00353563
	Feces hare	QBT vs QST	DENOVO20668	Bacteria	Bacteria_unclassified	Bacteria_unclassified	Bacteria_unclassified	Bacteria_unclassified	Bacteria_unclassified	-4.87217	1.43535	0.0103058
	Feces hare	QBT vs QST	DENOVO22755	Bacteria	Bacteria_unclassified	Bacteria_unclassified	Bacteria_unclassified	Bacteria_unclassified	Bacteria_unclassified	-4.72805	1.41693	0.0122669
	Feces hare	QBT vs QST	DENOVO2841	Bacteria	Bacteria_unclassified	Bacteria_unclassified	Bacteria_unclassified	Bacteria_unclassified	Bacteria_unclassified	-4.66445	1.37599	0.0103058
	Feces hare	QBT vs QST	DENOVO6829	Bacteria	Bacteria_unclassified	Bacteria_unclassified	Bacteria_unclassified	Bacteria_unclassified	Bacteria_unclassified	-4.33769	1.33976	0.0161633
	Feces hare	QBT vs QST	DENOVO24982	Bacteria	Bacteria_unclassified	Bacteria_unclassified	Bacteria_unclassified	Bacteria_unclassified	Bacteria_unclassified	-4.30397	1.34621	0.0181727
	Feces hare	QBT vs QST	DENOVO12887	Bacteria	Bacteria_unclassified	Bacteria_unclassified	Bacteria_unclassified	Bacteria_unclassified	Bacteria_unclassified	-4.28329	1.3832	0.0251405
	Feces hare	QBT vs QST	DENOVO3908	Bacteria	Bacteria_unclassified	Bacteria_unclassified	Bacteria_unclassified	Bacteria_unclassified	Bacteria_unclassified	-4.15625	1.35606	0.0270753
	Feces hare	QBT vs QST	DENOVO4833	Bacteria	Bacteria_unclassified	Bacteria_unclassified	Bacteria_unclassified	Bacteria_unclassified	Bacteria_unclassified	-4.15523	1.42094	0.0398555
	Feces hare	QBT vs QST	DENOVO4692	Bacteria	Bacteria_unclassified	Bacteria_unclassified	Bacteria_unclassified	Bacteria_unclassified	Bacteria_unclassified	-4.12818	1.37035	0.0310919
	Feces hare	QBT vs QST	DENOVO333	Bacteria	Bacteria_unclassified	Bacteria_unclassified	Bacteria_unclassified	Bacteria_unclassified	Bacteria_unclassified	-2.13711	0.351781	6.16367e-08
	Feces hare	QBT vs QST	DENOVO780	Bacteria	Bacteria_unclassified	Bacteria_unclassified	Bacteria_unclassified	Bacteria_unclassified	Bacteria_unclassified	-1.69813	0.513684	0.0132889
	Feces hare	QBT vs QST	DENOVO524	Bacteria	Bacteria_unclassified	Bacteria_unclassified	Bacteria_unclassified	Bacteria_unclassified	Bacteria_unclassified	-1.6735	0.510744	0.0144459
	Feces hare	QBT vs QST	DENOVO387	Bacteria	Bacteria_unclassified	Bacteria_unclassified	Bacteria_unclassified	Bacteria_unclassified	Bacteria_unclassified	-1.50787	0.256799	1.90275e-07
	Feces hare	QBT vs QST	DENOVO9353	Bacteria	Bacteroidota	Bacteroidia	Bacteroidales	Bacteroidaceae	Bacteroides	-5.83754	1.24271	7.5079e-05
	Feces hare	QBT vs QST	DENOVO764	Bacteria	Bacteroidota	Bacteroidia	Bacteroidales	Bacteroidaceae	Bacteroides	-5.75964	1.0441	1.43453e-06
	Feces hare	QBT vs QST	DENOVO6144	Bacteria	Bacteroidota	Bacteroidia	Bacteroidales	Bacteroidaceae	Bacteroides	-5.22191	1.3674	0.00246179
	Feces hare	QBT vs QST	DENOVO457	Bacteria	Bacteroidota	Bacteroidia	Bacteroidales	Bacteroidaceae	Bacteroides	-5.00103	1.36727	0.00432522
	Feces hare	QBT vs QST	DENOVO73	Bacteria	Bacteroidota	Bacteroidia	Bacteroidales	Bacteroidaceae	Bacteroides	-4.94358	0.328306	8.39196e-49
	Feces hare	QBT vs QST	DENOVO38	Bacteria	Bacteroidota	Bacteroidia	Bacteroidales	Bacteroidaceae	Bacteroides	-4.48579	0.224616	8.98872e-86
	Feces hare	QBT vs QST	DENOVO230	Bacteria	Bacteroidota	Bacteroidia	Bacteroidales	Bacteroidaceae	Bacteroides	-4.34692	0.505806	7.17887e-16
	Feces hare	QBT vs QST	DENOVO408	Bacteria	Bacteroidota	Bacteroidia	Bacteroidales	Bacteroidaceae	Bacteroides	-4.2254	1.31059	0.0167052
	Feces hare	QBT vs QST	DENOVO2304	Bacteria	Bacteroidota	Bacteroidia	Bacteroidales	Bacteroidaceae	Bacteroides	-4.21684	1.37158	0.0264696
	Feces hare	QBT vs QST	DENOVO1307	Bacteria	Bacteroidota	Bacteroidia	Bacteroidales	Bacteroidaceae	Bacteroides	-4.09463	1.26252	0.0159288
	Feces hare	QBT vs QST	DENOVO12073	Bacteria	Bacteroidota	Bacteroidia	Bacteroidales	Bacteroidaceae	Bacteroides	-4.02785	1.36397	0.0366357
	Feces hare	QBT vs QST	DENOVO62	Bacteria	Bacteroidota	Bacteroidia	Bacteroidales	Bacteroidaceae	Bacteroides	-3.94733	0.221327	2.07302e-68
	Feces hare	QBT vs QST	DENOVO194	Bacteria	Bacteroidota	Bacteroidia	Bacteroidales	Bacteroidaceae	Bacteroides	-3.39974	0.560023	6.2216e-08
	Feces hare	QBT vs QST	DENOVO476	Bacteria	Bacteroidota	Bacteroidia	Bacteroidales	Bacteroidales_unclassified	Bacteroidales_unclassified	-5.22228	1.09282	5.42282e-05
	Feces hare	QBT vs QST	DENOVO28	Bacteria	Bacteroidota	Bacteroidia	Bacteroidales	Bacteroidales_unclassified	Bacteroidales_unclassified	-4.89656	0.233124	8.23104e-95
	Feces hare	QBT vs QST	DENOVO680	Bacteria	Bacteroidota	Bacteroidia	Bacteroidales	Marinifilaceae	Sanguibacteroides	-5.89289	1.2416	6.30131e-05
	Feces hare	QBT vs QST	DENOVO2617	Bacteria	Bacteroidota	Bacteroidia	Bacteroidales	Marinifilaceae	Sanguibacteroides	-5.21791	1.26665	0.000775418
	Feces hare	QBT vs QST	DENOVO754	Bacteria	Bacteroidota	Bacteroidia	Bacteroidales	Marinifilaceae	Sanguibacteroides	-4.38963	0.94044	8.42057e-05
	Feces hare	QBT vs QST	DENOVO3089	Bacteria	Bacteroidota	Bacteroidia	Bacteroidales	Marinifilaceae	Sanguibacteroides	-4.17199	1.46533	0.0486674
	Feces hare	QBT vs QST	DENOVO2838	Bacteria	Bacteroidota	Bacteroidia	Bacteroidales	Prevotellaceae	Paraprevotella	-5.77126	1.2662	0.00013856
	Feces hare	QBT vs QST	DENOVO11949	Bacteria	Bacteroidota	Bacteroidia	Bacteroidales	Prevotellaceae	Paraprevotella	-5.5405	1.27048	0.000313535
	Feces hare	QBT vs QST	DENOVO146	Bacteria	Bacteroidota	Bacteroidia	Bacteroidales	Prevotellaceae	Paraprevotella	-5.38357	1.24695	0.000372392
	Feces hare	QBT vs QST	DENOVO160	Bacteria	Bacteroidota	Bacteroidia	Bacteroidales	Prevotellaceae	Paraprevotella	-4.94703	0.391949	3.3779e-34
	Feces hare	QBT vs QST	DENOVO21	Bacteria	Bacteroidota	Bacteroidia	Bacteroidales	Prevotellaceae	Paraprevotella	-4.81293	0.374749	2.14451e-35
	Feces hare	QBT vs QST	DENOVO26562	Bacteria	Bacteroidota	Bacteroidia	Bacteroidales	Prevotellaceae	Paraprevotella	-4.65202	1.3769	0.0106022
	Feces hare	QBT vs QST	DENOVO6632	Bacteria	Bacteroidota	Bacteroidia	Bacteroidales	Prevotellaceae	Paraprevotella	-4.55591	1.34302	0.0103058
	Feces hare	QBT vs QST	DENOVO11737	Bacteria	Bacteroidota	Bacteroidia	Bacteroidales	Prevotellaceae	Paraprevotella	-4.15218	1.34753	0.0261028
	Feces hare	QBT vs QST	DENOVO6716	Bacteria	Bacteroidota	Bacteroidia	Bacteroidales	Prevotellaceae	Paraprevotella	-4.02403	1.34915	0.0337027
	Feces hare	QBT vs QST	DENOVO217	Bacteria	Bacteroidota	Bacteroidia	Bacteroidales	Prevotellaceae	Paraprevotella	-3.72462	0.345095	5.07927e-25
	Feces hare	QBT vs QST	DENOVO1457	Bacteria	Bacteroidota	Bacteroidia	Bacteroidales	Rikenellaceae	Alistipes	-6.14929	1.24405	2.47663e-05
	Feces hare	QBT vs QST	DENOVO461	Bacteria	Bacteroidota	Bacteroidia	Bacteroidales	Rikenellaceae	Alistipes	-5.71858	1.0427	1.69437e-06
	Feces hare	QBT vs QST	DENOVO2612	Bacteria	Bacteroidota	Bacteroidia	Bacteroidales	Rikenellaceae	Alistipes	-4.41041	1.36368	0.0162813
	Feces hare	QBT vs QST	DENOVO2680	Bacteria	Bacteroidota	Bacteroidia	Bacteroidales	Rikenellaceae	Rikenellaceae_RC9_gut_group	-4.49753	1.36559	0.0136745
	Feces hare	QBT vs QST	DENOVO1129	Bacteria	Bacteroidota	Bacteroidia	Bacteroidales	Tannerellaceae	Parabacteroides	-6.34644	1.2332	9.31893e-06
	Feces hare	QBT vs QST	DENOVO813	Bacteria	Bacteroidota	Bacteroidia	Bacteroidia_unclassified	Bacteroidia_unclassified	Bacteroidia_unclassified	-6.64772	1.23154	2.56238e-06
	Feces hare	QBT vs QST	DENOVO3313	Bacteria	Bacteroidota	Bacteroidia	Bacteroidia_unclassified	Bacteroidia_unclassified	Bacteroidia_unclassified	-5.88233	1.24162	6.36156e-05
	Feces hare	QBT vs QST	DENOVO2317	Bacteria	Bacteroidota	Bacteroidia	Bacteroidia_unclassified	Bacteroidia_unclassified	Bacteroidia_unclassified	-5.57139	1.26392	0.000261845
	Feces hare	QBT vs QST	DENOVO346	Bacteria	Bacteroidota	Bacteroidia	Bacteroidia_unclassified	Bacteroidia_unclassified	Bacteroidia_unclassified	-5.5695	0.737598	2.81662e-12
	Feces hare	QBT vs QST	DENOVO5101	Bacteria	Bacteroidota	Bacteroidia	Bacteroidia_unclassified	Bacteroidia_unclassified	Bacteroidia_unclassified	-4.89894	1.32926	0.00397817
	Feces hare	QBT vs QST	DENOVO25957	Bacteria	Bacteroidota	Bacteroidia	Bacteroidia_unclassified	Bacteroidia_unclassified	Bacteroidia_unclassified	-4.83242	1.36781	0.00669218
	Feces hare	QBT vs QST	DENOVO42	Bacteria	Bacteroidota	Bacteroidia	Bacteroidia_unclassified	Bacteroidia_unclassified	Bacteroidia_unclassified	-4.83191	0.303789	2.26977e-54
	Feces hare	QBT vs QST	DENOVO131	Bacteria	Bacteroidota	Bacteroidia	Bacteroidia_unclassified	Bacteroidia_unclassified	Bacteroidia_unclassified	-4.73607	0.406762	4.24295e-29
	Feces hare	QBT vs QST	DENOVO8640	Bacteria	Bacteroidota	Bacteroidia	Bacteroidia_unclassified	Bacteroidia_unclassified	Bacteroidia_unclassified	-4.31961	1.4504	0.0340454
	Feces hare	QBT vs QST	DENOVO15802	Bacteria	Bacteroidota	Bacteroidia	Bacteroidia_unclassified	Bacteroidia_unclassified	Bacteroidia_unclassified	-4.24648	1.4664	0.042574
	Feces hare	QBT vs QST	DENOVO2906	Bacteria	Bacteroidota	Bacteroidia	Bacteroidia_unclassified	Bacteroidia_unclassified	Bacteroidia_unclassified	-4.09048	1.411	0.0423237
	Feces hare	QBT vs QST	DENOVO7730	Bacteria	Bacteroidota	Bacteroidia	Bacteroidia_unclassified	Bacteroidia_unclassified	Bacteroidia_unclassified	-4.08053	1.36624	0.0334034
	Feces hare	QBT vs QST	DENOVO5894	Bacteria	Bacteroidota	Bacteroidia	Bacteroidia_unclassified	Bacteroidia_unclassified	Bacteroidia_unclassified	-3.94311	1.29902	0.0292045
	Feces hare	QBT vs QST	DENOVO25391	Bacteria	Bacteroidota	Bacteroidia	Bacteroidia_unclassified	Bacteroidia_unclassified	Bacteroidia_unclassified	-3.91527	1.34554	0.0410553
	Feces hare	QBT vs QST	DENOVO77	Bacteria	Bacteroidota	Bacteroidia	Flavobacteriales	Weeksellaceae	Chryseobacterium	1.21245	0.259675	8.42057e-05
	Feces hare	QBT vs QST	DENOVO17132	Bacteria	Bacteroidota	Bacteroidota_unclassified	Bacteroidota_unclassified	Bacteroidota_unclassified	Bacteroidota_unclassified	-4.5068	1.3297	0.0103058
	Feces hare	QBT vs QST	DENOVO1013	Bacteria	Cyanobacteria	Cyanobacteriia	Chloroplast	Chloroplast_fa	Chloroplast_ge	2.4185	0.830195	0.0407867
	Feces hare	QBT vs QST	DENOVO327	Bacteria	Cyanobacteria	Cyanobacteriia	Chloroplast	Chloroplast_fa	Chloroplast_ge	2.71863	0.314652	4.95604e-16
	Feces hare	QBT vs QST	DENOVO1667	Bacteria	Cyanobacteria	Cyanobacteriia	Chloroplast	Chloroplast_fa	Chloroplast_ge	2.76739	0.659654	0.000587283
	Feces hare	QBT vs QST	DENOVO749	Bacteria	Cyanobacteria	Cyanobacteriia	Chloroplast	Chloroplast_fa	Chloroplast_ge	2.82868	0.388725	2.17481e-11
	Feces hare	QBT vs QST	DENOVO382	Bacteria	Cyanobacteria	Cyanobacteriia	Chloroplast	Chloroplast_fa	Chloroplast_ge	3.32233	0.405129	1.76785e-14
	Feces hare	QBT vs QST	DENOVO870	Bacteria	Cyanobacteria	Cyanobacteriia	Chloroplast	Chloroplast_fa	Chloroplast_ge	3.80641	0.438287	3.4621e-16
	Feces hare	QBT vs QST	DENOVO1116	Bacteria	Cyanobacteria	Cyanobacteriia	Chloroplast	Chloroplast_fa	Chloroplast_ge	3.90511	0.832676	7.71273e-05
	Feces hare	QBT vs QST	DENOVO5829	Bacteria	Cyanobacteria	Cyanobacteriia	Chloroplast	Chloroplast_fa	Chloroplast_ge	4.27447	1.39388	0.0270488
	Feces hare	QBT vs QST	DENOVO606	Bacteria	Cyanobacteria	Cyanobacteriia	Chloroplast	Chloroplast_fa	Chloroplast_ge	4.34397	0.337037	1.29645e-35
	Feces hare	QBT vs QST	DENOVO1428	Bacteria	Cyanobacteria	Cyanobacteriia	Chloroplast	Chloroplast_fa	Chloroplast_ge	4.3951	1.33223	0.0135424
	Feces hare	QBT vs QST	DENOVO26171	Bacteria	Cyanobacteria	Cyanobacteriia	Chloroplast	Chloroplast_fa	Chloroplast_ge	4.56861	1.40798	0.0159198
	Feces hare	QBT vs QST	DENOVO322	Bacteria	Cyanobacteria	Cyanobacteriia	Chloroplast	Chloroplast_fa	Chloroplast_ge	4.70356	0.311821	6.25846e-49
	Feces hare	QBT vs QST	DENOVO87	Bacteria	Cyanobacteria	Cyanobacteriia	Chloroplast	Chloroplast_fa	Chloroplast_ge	4.78689	0.379502	3.47174e-34
	Feces hare	QBT vs QST	DENOVO2676	Bacteria	Cyanobacteria	Cyanobacteriia	Chloroplast	Chloroplast_fa	Chloroplast_ge	4.94175	0.684084	3.14146e-11
	Feces hare	QBT vs QST	DENOVO11034	Bacteria	Cyanobacteria	Cyanobacteriia	Chloroplast	Chloroplast_fa	Chloroplast_ge	5.58819	1.56	0.00561605
	Feces hare	QBT vs QST	DENOVO13607	Bacteria	Cyanobacteria	Cyanobacteriia	Chloroplast	Chloroplast_fa	Chloroplast_ge	5.63217	1.42034	0.00141196
	Feces hare	QBT vs QST	DENOVO792	Bacteria	Desulfobacterota	Desulfovibrionia	Desulfovibrionales	Desulfovibrionaceae	Mailhella	-3.73041	1.0114	0.00397817
	Feces hare	QBT vs QST	DENOVO2262	Bacteria	Desulfobacterota	Desulfovibrionia	Desulfovibrionales	Desulfovibrionaceae	Mailhella	-3.44844	1.12715	0.0273472
	Feces hare	QBT vs QST	DENOVO17661	Bacteria	Firmicutes	Bacilli	Bacillales	Bacillales_unclassified	Bacillales_unclassified	-3.11101	0.936354	0.0127146
	Feces hare	QBT vs QST	DENOVO24	Bacteria	Firmicutes	Bacilli	Bacillales	Bacillales_unclassified	Bacillales_unclassified	0.436996	0.0798763	1.80146e-06
	Feces hare	QBT vs QST	DENOVO69	Bacteria	Firmicutes	Bacilli	Bacillales	Planococcaceae	Planococcaceae_unclassified	0.809334	0.106344	1.82134e-12
	Feces hare	QBT vs QST	DENOVO830	Bacteria	Firmicutes	Bacilli	Erysipelotrichales	Erysipelatoclostridiaceae	Erysipelatoclostridiaceae_unclassified	1.64264	0.330688	2.23747e-05
	Feces hare	QBT vs QST	DENOVO3149	Bacteria	Firmicutes	Bacilli	RF39	RF39_fa	RF39_ge	2.0545	0.702165	0.039812
	Feces hare	QBT vs QST	DENOVO819	Bacteria	Firmicutes	Clostridia	Christensenellales	Christensenellaceae	Christensenellaceae_R-7_group	-4.2392	1.45497	0.0407867
	Feces hare	QBT vs QST	DENOVO58	Bacteria	Firmicutes	Clostridia	Christensenellales	Christensenellaceae	Christensenellaceae_R-7_group	-1.29053	0.122285	6.37684e-24
	Feces hare	QBT vs QST	DENOVO200	Bacteria	Firmicutes	Clostridia	Christensenellales	Christensenellaceae	Christensenellaceae_R-7_group	-1.18112	0.289124	0.00088604
	Feces hare	QBT vs QST	DENOVO281	Bacteria	Firmicutes	Clostridia	Christensenellales	Christensenellaceae	Christensenellaceae_R-7_group	-0.901212	0.21649	0.000651482
	Feces hare	QBT vs QST	DENOVO196	Bacteria	Firmicutes	Clostridia	Christensenellales	Christensenellaceae	Christensenellaceae_R-7_group	-0.899751	0.20534	0.000290171
	Feces hare	QBT vs QST	DENOVO499	Bacteria	Firmicutes	Clostridia	Christensenellales	Christensenellaceae	Christensenellaceae_R-7_group	1.21557	0.30251	0.00114563
	Feces hare	QBT vs QST	DENOVO470	Bacteria	Firmicutes	Clostridia	Christensenellales	Christensenellaceae	Christensenellaceae_R-7_group	1.26947	0.277931	0.000133653
	Feces hare	QBT vs QST	DENOVO1021	Bacteria	Firmicutes	Clostridia	Christensenellales	Christensenellaceae	Christensenellaceae_R-7_group	1.7526	0.322697	2.18235e-06
[truncated: 5,413 more rows]
